# Supplementary material for: Wheat microbiome bacteria can reduce virulence of a plant pathogenic fungus by altering histone acetylation
Source: Nat Commun. 2018 Aug 24;9:3429. doi: 10.1038/s41467-018-05683-7 (PMC6109063; doi:10.1038/s41467-018-05683-7)
Supplement: Supplementary file 7 — Supplementary Data 1 [file 41467_2018_5683_MOESM7_ESM.xlsx]

## Sheet: Genetic chemical scores
Supplementary data 1. The relative fitness of each yeast mutant in the presence of PCN
Symbol	Gene	PCN
YLL011W	SOF1	-7.09234
YNL225C	CNM67	-5.72116
YBL058W	SHP1	-5.66969
YGL135W	RPL1B	-5.40749
YDR195W	REF2	-5.27216
YDR382W	RPP2B	-4.80756
YDR463W	STP1	-4.61449
YOR270C	VPH1	-4.40332
YMR224C	MRE11	-4.36715
YPL118W	MRP51	-4.36609
YOL076W	MDM20	-4.22877
YNL246W	VPS75	-4.10133
YHR183W	GND1	-4.08229
YKL143W	LTV1	-4.07083
YKL080W	VMA5	-4.04831
YNL084C	END3	-3.90952
YER110C	KAP123	-3.85139
YLR371W	ROM2	-3.80184
YER155C	BEM2	-3.68549
YGL072C	YGL072C	-3.64596
YJR032W	CPR7	-3.63155
YJR113C	RSM7	-3.54856
YKL145W	RPT1	-3.47161
YPR107C	YTH1	-3.47161
YER122C	GLO3	-3.3943
YER139C	RTR1	-3.37523
YEL050C	RML2	-3.36822
YFR019W	FAB1	-3.36284
YPL239W	YAR1	-3.31434
YGL246C	RAI1	-3.28791
YLL044W	YLL044W	-3.28101
YCL029C	BIK1	-3.26103
YBR251W	MRPS5	-3.25027
YPR132W	RPS23B	-3.23845
YGR220C	MRPL9	-3.23174
YER048W-A	ISD11	-3.20807
YLR423C	ATG17	-3.1967
YER117W	RPL23B	-3.18993
YML095C-A	YML095C-A	-3.12416
YJL175W	YJL175W	-3.06755
YDR114C	YDR114C	-3.05901
YKL057C	NUP120	-3.05228
YGR167W	CLC1	-3.0498
YNL148C	ALF1	-3.03354
YHR203C	RPS4B	-3.01863
YDR154C	YDR154C	-3.01627
YFR001W	LOC1	-3.01491
YOR198C	BFR1	-3.00789
YKL059C	MPE1	-2.999
YIL036W	CST6	-2.99149
YLR200W	YKE2	-2.95584
YMR078C	CTF18	-2.94051
YMR312W	ELP6	-2.93419
YGR272C	YGR272C	-2.91395
YLR068W	FYV7	-2.85682
YJL136C	RPS21B	-2.83979
YKL009W	MRT4	-2.81963
YGL240W	DOC1	-2.81665
YOR312C	RPL20B	-2.7817
YLR286C	CTS1	-2.77925
YLL045C	RPL8B	-2.77814
YPL031C	PHO85	-2.74534
YGR020C	VMA7	-2.71452
YLR435W	TSR2	-2.6942
YHR021C	RPS27B	-2.69309
YBR194W	AIM4	-2.67561
YNL227C	JJJ1	-2.66935
YDR079W	PET100	-2.66366
YKL053W	YKL053W	-2.64414
YEL061C	CIN8	-2.633
YNL229C	URE2	-2.6323
YGR210C	YGR210C	-2.62367
YLR372W	ELO3	-2.6224
YLR052W	IES3	-2.61513
YJL056C	ZAP1	-2.60842
YLR244C	MAP1	-2.58071
YDR300C	PRO1	-2.57361
YKL170W	MRPL38	-2.57331
YDR241W	BUD26	-2.55655
YDL194W	SNF3	-2.55235
YOR085W	OST3	-2.55103
YOR183W	FYV12	-2.50887
YIR026C	YVH1	-2.50072
YDR268W	MSW1	-2.49645
YJL183W	MNN11	-2.48047
YLR233C	EST1	-2.47943
YLR185W	RPL37A	-2.44442
YCR077C	PAT1	-2.41241
YML115C	VAN1	-2.38669
YOR369C	RPS12	-2.38606
YBR126C	TPS1	-2.37964
YGR240C	PFK1	-2.36884
YDR363W	ESC2	-2.36089
YOR309C	YOR309C	-2.3602
YNL284C	MRPL10	-2.3438
YBR090C-A	YBR090C-A	-2.33491
YLR192C	HCR1	-2.32668
YBR171W	SEC66	-2.29836
YMR125W	STO1	-2.24981
YDR174W	HMO1	-2.24628
YPL106C	SSE1	-2.24345
YIR005W	IST3	-2.23992
YOR241W	MET7	-2.22849
YMR230W	RPS10B	-2.22213
YLR173W	YLR173W	-2.2109
YDR017C	KCS1	-2.17908
YEL054C	RPL12A	-2.17302
YBL055C	YBL055C	-2.15184
YPR074C	TKL1	-2.13402
YLR048W	RPS0B	-2.12074
YOR096W	RPS7A	-2.09479
YOL141W	PPM2	-2.0835
YMR294W-A	YMR294W-A	-2.07976
YHR038W	RRF1	-2.07447
YNL184C	YNL184C	-2.05276
YPL042C	SSN3	-2.04914
YNL079C	TPM1	-2.04285
YDL041W	YDL041W	-2.04041
YLR111W	YLR111W	-2.03198
YDR495C	VPS3	-2.03092
YLR131C	ACE2	-2.02829
YGL064C	MRH4	-2.02186
YBL079W	NUP170	-2.01361
YLR448W	RPL6B	-2.00296
YHR074W	QNS1	-1.99718
YKL144C	RPC25	-1.99718
YLR347C	KAP95	-1.99718
YKL160W	ELF1	-1.98417
YPL005W	AEP3	-1.98396
YIL015C-A	YIL015C-A	-1.97874
YLR358C	YLR358C	-1.96334
YDL045W-A	MRP10	-1.95216
YDL013W	SLX5	-1.9468
YOR235W	IRC13	-1.94464
YHR010W	RPL27A	-1.93863
YKL176C	LST4	-1.91966
YNL025C	SSN8	-1.88973
YGL211W	NCS6	-1.86536
YNL016W	PUB1	-1.8632
YBR267W	REI1	-1.85407
YOL004W	SIN3	-1.85177
YNL055C	POR1	-1.8493
YOR127W	RGA1	-1.83669
YDR237W	MRPL7	-1.83251
YOR221C	MCT1	-1.83039
YOR078W	BUD21	-1.82364
YDR065W	RRG1	-1.82318
YAL047C	SPC72	-1.81936
YLR439W	MRPL4	-1.80257
YMR287C	DSS1	-1.79975
YOR251C	TUM1	-1.79388
YPL080C	YPL080C	-1.78932
YKR085C	MRPL20	-1.77772
YPR004C	AIM45	-1.77477
YBR189W	RPS9B	-1.77074
YHR059W	FYV4	-1.76459
YLR388W	RPS29A	-1.7645
YPR087W	VPS69	-1.76052
YKL126W	YPK1	-1.75191
YFL036W	RPO41	-1.75034
YML094W	GIM5	-1.74652
YPL173W	MRPL40	-1.72988
YKL138C	MRPL31	-1.72531
YDR175C	RSM24	-1.7235
YDL202W	MRPL11	-1.71831
YHR048W	YHK8	-1.71636
YCR020W-B	HTL1	-1.71331
YER077C	MRX1	-1.7031
YGR219W	YGR219W	-1.70222
YER087W	AIM10	-1.70094
YBL071C	YBL071C	-1.69842
YJL206C-A	YJL206C-A	-1.6983
YCL058C	FYV5	-1.69764
YMR219W	ESC1	-1.69745
YDL088C	ASM4	-1.69436
YKL158W	YKL158W	-1.67046
YNL226W	YNL226W	-1.66502
YMR193C-A	YMR193C-A	-1.66429
YDR443C	SSN2	-1.65628
YMR064W	AEP1	-1.65356
YOR001W	RRP6	-1.65244
YLR287C-A	RPS30A	-1.64745
YIL018W	RPL2B	-1.64441
YOR211C	MGM1	-1.64268
YOR269W	PAC1	-1.62452
YLR074C	BUD20	-1.62436
YGL076C	RPL7A	-1.62104
YHL037C	YHL037C	-1.62078
YCR063W	BUD31	-1.62011
YJL139C	YUR1	-1.60986
YDR254W	CHL4	-1.6038
YNL109W	YNL109W	-1.60379
YHR011W	DIA4	-1.59163
YMR089C	YTA12	-1.5913
YOR347C	PYK2	-1.57454
YDR264C	AKR1	-1.56105
YNL069C	RPL16B	-1.55967
YLR067C	PET309	-1.55699
YPL226W	NEW1	-1.55285
YIL038C	NOT3	-1.54298
YOR002W	ALG6	-1.54012
YFR036W	CDC26	-1.53783
YOR006C	TSR3	-1.53714
YMR307W	GAS1	-1.53494
YER017C	AFG3	-1.53088
YOR058C	ASE1	-1.53042
YMR322C	SNO4	-1.52411
YDR298C	ATP5	-1.52408
YCR034W	ELO2	-1.52012
YNL119W	NCS2	-1.50675
YGL088W	YGL088W	-1.50328
YDR138W	HPR1	-1.50038
YOR182C	RPS30B	-1.49985
YPR159W	KRE6	-1.49976
YDR296W	MHR1	-1.49702
YMR194W	RPL36A	-1.49492
YDR405W	MRP20	-1.49266
YLR399C	BDF1	-1.48567
YMR293C	HER2	-1.48376
YDL136W	RPL35B	-1.47994
YPR070W	MED1	-1.47955
YER074W	RPS24A	-1.47892
YML069W	POB3	-1.47692
YGL199C	YGL199C	-1.46374
YMR193W	MRPL24	-1.4632
YGL143C	MRF1	-1.45129
YPL227C	ALG5	-1.45117
YLR087C	CSF1	-1.44941
YIL002C	INP51	-1.44891
YDR140W	MTQ2	-1.44614
YDR074W	TPS2	-1.44453
YLR232W	YLR232W	-1.44304
YGR165W	MRPS35	-1.44161
YIR044C	YIR044C	-1.43478
YGL095C	VPS45	-1.43162
YHL020C	OPI1	-1.4261
YKR074W	AIM29	-1.42541
YLR061W	RPL22A	-1.42218
YLR367W	RPS22B	-1.4161
YLR069C	MEF1	-1.41363
YJR102C	VPS25	-1.41321
YKL185W	ASH1	-1.41156
YDR149C	YDR149C	-1.40935
YCR026C	NPP1	-1.40814
YDR377W	ATP17	-1.39837
YFR031C	SMC2	-1.39642
YBR179C	FZO1	-1.39523
YDR115W	MRX14	-1.39164
YNL005C	MRP7	-1.38404
YDR474C	YDR474C	-1.3803
YDL063C	SYO1	-1.37303
YDR024W	FYV1	-1.37083
YMR170C	ALD2	-1.35947
YER055C	HIS1	-1.35814
YLR412W	BER1	-1.3562
YGR285C	ZUO1	-1.35507
YPL202C	AFT2	-1.35455
YLR091W	GEP5	-1.34821
YOR061W	CKA2	-1.34516
YOR108W	LEU9	-1.34221
YOR380W	RDR1	-1.33913
YHL025W	SNF6	-1.33583
YGL060W	YBP2	-1.33393
YGL115W	SNF4	-1.32709
YKL119C	VPH2	-1.32564
YCR028C	FEN2	-1.32007
YLR273C	PIG1	-1.31862
YGR215W	RSM27	-1.31282
YDR432W	NPL3	-1.31256
YKR047W	YKR047W	-1.31073
YDR347W	MRP1	-1.30938
YDR350C	ATP22	-1.30275
YBR031W	RPL4A	-1.30146
YDR184C	ATC1	-1.29944
YDR507C	GIN4	-1.29871
YDL067C	COX9	-1.29786
YJR050W	ISY1	-1.29649
YOR167C	RPS28A	-1.28742
YKL003C	MRP17	-1.28692
YCR084C	TUP1	-1.28539
YBL057C	PTH2	-1.28263
YEL036C	ANP1	-1.28252
YIL047C	SYG1	-1.27333
YDL070W	BDF2	-1.2635
YDR447C	RPS17B	-1.25484
YLR039C	RIC1	-1.25341
YNR037C	RSM19	-1.25301
YNL146W	YNL146W	-1.25006
YER040W	GLN3	-1.24052
YCR031C	RPS14A	-1.23885
YPR131C	NAT3	-1.23666
YAL058C-A	YAL058C-A	-1.23631
YPR166C	MRP2	-1.23622
YMR097C	MTG1	-1.23517
YDR504C	SPG3	-1.23452
YNR005C	YNR005C	-1.23363
YGR102C	GTF1	-1.22921
YPL148C	PPT2	-1.22756
YGR233C	PHO81	-1.22456
YDR414C	ERD1	-1.22437
YDL117W	CYK3	-1.22414
YCL063W	VAC17	-1.22408
YPR057W	BRR1	-1.2238
YLR193C	UPS1	-1.22264
YBR266C	SLM6	-1.2222
YGR187C	HGH1	-1.21936
YDL049C	KNH1	-1.21718
YDR314C	RAD34	-1.21485
YJL177W	RPL17B	-1.21249
YJL080C	SCP160	-1.21163
YDR372C	VPS74	-1.2113
YNL120C	YNL120C	-1.20823
YDR250C	YDR250C	-1.20612
YLR382C	NAM2	-1.20266
YJL144W	YJL144W	-1.2009
YKR042W	UTH1	-1.20041
YLL033W	IRC19	-1.19914
YEL029C	BUD16	-1.19343
YMR234W	RNH1	-1.1926
YOL001W	PHO80	-1.18648
YGR254W	ENO1	-1.18603
YDL160C	DHH1	-1.18451
YFR043C	IRC6	-1.18346
YCL048W	SPS22	-1.18237
YCL001W-A	YCL001W-A	-1.18097
YER154W	OXA1	-1.18011
YJL124C	LSM1	-1.17814
YEL013W	VAC8	-1.17353
YDR335W	MSN5	-1.17028
YFR032C-A	RPL29	-1.16681
YMR269W	TMA23	-1.16629
YJL063C	MRPL8	-1.16068
YPL056C	LCL1	-1.15999
YOR290C	SNF2	-1.15943
YPR196W	YPR196W	-1.15555
YCR081W	SRB8	-1.15449
YKR023W	YKR023W	-1.15399
YOR067C	ALG8	-1.15026
YEL048C	TCA17	-1.14689
YDR363W-A	SEM1	-1.14638
YDL080C	THI3	-1.14462
YBR106W	PHO88	-1.14314
YPL102C	YPL102C	-1.14118
YFR031C-A	RPL2A	-1.12723
YKL092C	BUD2	-1.12234
YCR067C	SED4	-1.11761
YPL086C	ELP3	-1.11584
YDL062W	YDL062W	-1.11135
YBL072C	RPS8A	-1.10849
YMR072W	ABF2	-1.10663
YMR303C	ADH2	-1.10534
YHR130C	YHR130C	-1.10512
YDR255C	RMD5	-1.09732
YNL054W	VAC7	-1.09713
YDR375C	BCS1	-1.09429
YLR019W	PSR2	-1.09252
YER050C	RSM18	-1.08725
YLR062C	BUD28	-1.08492
YER007W	PAC2	-1.08395
YFR053C	HXK1	-1.08307
YHR111W	UBA4	-1.08247
YLR148W	PEP3	-1.08016
YBR077C	SLM4	-1.07859
YGL250W	RMR1	-1.07562
YGL148W	ARO2	-1.07493
YPL087W	YDC1	-1.07483
YGR148C	RPL24B	-1.07439
YOL113W	SKM1	-1.07397
YLR337C	VRP1	-1.07214
YDR101C	ARX1	-1.07177
YDL047W	SIT4	-1.07134
YIL024C	YIL024C	-1.06966
YLL006W	MMM1	-1.06947
YOL029C	YOL029C	-1.06938
YLR369W	SSQ1	-1.06848
YBR084C-A	RPL19A	-1.06827
YBR282W	MRPL27	-1.06788
YIL009W	FAA3	-1.06548
YEL024W	RIP1	-1.06421
YPL061W	ALD6	-1.06364
YBL009W	ALK2	-1.06009
YKL032C	IXR1	-1.05792
YLR176C	RFX1	-1.05766
YOR201C	MRM1	-1.05549
YER056C	FCY2	-1.05358
YPL241C	CIN2	-1.05268
YNL086W	SNN1	-1.05221
YPR091C	NVJ2	-1.0506
YDR354W	TRP4	-1.05046
YLR219W	MSC3	-1.0504
YGL213C	SKI8	-1.04811
YHR064C	SSZ1	-1.04777
YDR007W	TRP1	-1.04505
YPR047W	MSF1	-1.0444
YLR143W	DPH6	-1.04234
YGL212W	VAM7	-1.03846
YHL017W	YHL017W	-1.03842
YMR052C-A	YMR052C-A	-1.03638
YIR038C	GTT1	-1.03276
YJL213W	YJL213W	-1.03193
YMR098C	ATP25	-1.03133
YHR035W	NEL1	-1.03113
YPL065W	VPS28	-1.02922
YKL094W	YJU3	-1.02869
YGR252W	GCN5	-1.02501
YDR097C	MSH6	-1.02318
YPL172C	COX10	-1.02257
YER019W	ISC1	-1.02143
YIL133C	RPL16A	-1.01858
YBR107C	IML3	-1.01513
YJL102W	MEF2	-1.01276
YEL045C	YEL045C	-1.00924
YLR139C	SLS1	-1.0085
YFL018C	LPD1	-1.00545
YKR057W	RPS21A	-1.00465
YMR004W	MVP1	-1.00258
YMR228W	MTF1	-1.00079
YGR104C	SRB5	-0.999712
YDR146C	SWI5	-0.999592
YMR282C	AEP2	-0.999107
YNL077W	APJ1	-0.998775
YNL053W	MSG5	-0.993712
YEL001C	IRC22	-0.99184
YKR102W	FLO10	-0.991009
YKL006W	RPL14A	-0.988186
YCR024C	SLM5	-0.987202
YLR217W	YLR217W	-0.98678
YJL120W	YJL120W	-0.98643
YJR049C	UTR1	-0.983759
YPL154C	PEP4	-0.982735
YLR331C	JIP3	-0.9811
YDL082W	RPL13A	-0.980394
YBL102W	SFT2	-0.978786
YNL179C	YNL179C	-0.978658
YOL082W	ATG19	-0.97862
YLR361C	DCR2	-0.97781
YNL204C	SPS18	-0.97559
YLR420W	URA4	-0.975541
YFR044C	DUG1	-0.97391
YPL078C	ATP4	-0.972254
YIR009W	MSL1	-0.971903
YNL199C	GCR2	-0.969061
YHR150W	PEX28	-0.96736
YCR068W	ATG15	-0.967033
YKL212W	SAC1	-0.965472
YFR014C	CMK1	-0.962253
YJL062W	LAS21	-0.96102
YKR082W	NUP133	-0.959866
YHR147C	MRPL6	-0.959293
YDR048C	YDR048C	-0.95881
YDL044C	MTF2	-0.958454
YOR036W	PEP12	-0.957825
YGL043W	DST1	-0.957068
YER053C	PIC2	-0.956747
YDR323C	PEP7	-0.955689
YFL052W	ZNF1	-0.954062
YLR368W	MDM30	-0.953144
YNL096C	RPS7B	-0.951293
YOL064C	MET22	-0.94992
YHR087W	RTC3	-0.948271
YPR160W	GPH1	-0.944142
YLR260W	LCB5	-0.943912
YKL016C	ATP7	-0.943381
YKR040C	YKR040C	-0.942213
YPR072W	NOT5	-0.941675
YBR283C	SSH1	-0.93949
YPL097W	MSY1	-0.938682
YGL109W	YGL109W	-0.938487
YNL271C	BNI1	-0.938119
YMR077C	VPS20	-0.935725
YDR385W	EFT2	-0.932886
YDR305C	HNT2	-0.93135
YMR271C	URA10	-0.930727
YNL177C	MRPL22	-0.929516
YKL053C-A	MDM35	-0.927203
YCL009C	ILV6	-0.925176
YPR147C	YPR147C	-0.924588
YBR023C	CHS3	-0.923304
YJL023C	PET130	-0.920826
YGL214W	YGL214W	-0.920278
YOL095C	HMI1	-0.91744
YOR100C	CRC1	-0.915257
YIL017C	VID28	-0.914124
YBR299W	MAL32	-0.910609
YJR121W	ATP2	-0.909914
YDR500C	RPL37B	-0.909861
YOL049W	GSH2	-0.909185
YOR237W	HES1	-0.907968
YOR359W	VTS1	-0.906685
YOR178C	GAC1	-0.905666
YIL112W	HOS4	-0.904142
YOR330C	MIP1	-0.902748
YPR092W	YPR092W	-0.899897
YFL051C	YFL051C	-0.898294
YMR066W	SOV1	-0.897001
YLR441C	RPS1A	-0.896655
YPL125W	KAP120	-0.894175
YDL191W	RPL35A	-0.892172
YBR163W	EXO5	-0.891435
YER092W	IES5	-0.888102
YHR200W	RPN10	-0.887578
YCR079W	PTC6	-0.886676
YNL322C	KRE1	-0.884934
YBR044C	TCM62	-0.882689
YLR345W	YLR345W	-0.882137
YOL121C	RPS19A	-0.878801
YLR366W	YLR366W	-0.87849
YMR252C	YMR252C	-0.877524
YGR234W	YHB1	-0.876491
YMR088C	VBA1	-0.875358
YBR191W	RPL21A	-0.875068
YKL222C	YKL222C	-0.868129
YLL001W	DNM1	-0.866012
YIR018W	YAP5	-0.863428
YHR081W	LRP1	-0.863292
YCL045C	EMC1	-0.863193
YKR048C	NAP1	-0.862098
YFR045W	YFR045W	-0.861567
YBR295W	PCA1	-0.860472
YJR014W	TMA22	-0.859812
YCR069W	CPR4	-0.855768
YOR267C	HRK1	-0.854729
YJL196C	ELO1	-0.852647
YJR094W-A	RPL43B	-0.84804
YOR255W	OSW1	-0.847739
YOR238W	YOR238W	-0.846935
YLR221C	RSA3	-0.845561
YMR158W	MRPS8	-0.845093
YOL060C	MAM3	-0.839247
YLR416C	YLR416C	-0.837603
YLR322W	VPS65	-0.834196
YJL161W	FMP33	-0.833515
YJR118C	ILM1	-0.832597
YDR199W	YDR199W	-0.832447
YBR041W	FAT1	-0.832227
YPR194C	OPT2	-0.830122
YOR246C	ENV9	-0.829334
YML047C	PRM6	-0.829327
YJR077C	MIR1	-0.828899
YEL033W	MTC7	-0.828787
YBL062W	YBL062W	-0.826727
YLR110C	CCW12	-0.826577
YKL098W	MTC2	-0.82646
YGL141W	HUL5	-0.8238
YGR085C	RPL11B	-0.823216
YDR393W	SHE9	-0.822144
YOR215C	AIM41	-0.822067
YOR196C	LIP5	-0.820927
YDL002C	NHP10	-0.820527
YOR089C	VPS21	-0.820466
YDR083W	RRP8	-0.820254
YKR092C	SRP40	-0.818392
YMR192W	GYL1	-0.818189
YLR405W	DUS4	-0.817854
YPL064C	CWC27	-0.817006
YOR037W	CYC2	-0.81634
YPR164W	MMS1	-0.815943
YKL120W	OAC1	-0.812806
YCR017C	CWH43	-0.812676
YDL053C	PBP4	-0.811281
YGR206W	MVB12	-0.80959
YFL031W	HAC1	-0.806743
YEL018W	EAF5	-0.803926
YKL127W	PGM1	-0.798039
YGL117W	YGL117W	-0.796874
YJR059W	PTK2	-0.79682
YCR045C	RRT12	-0.795811
YKR027W	BCH2	-0.795601
YLR016C	PML1	-0.794506
YKL093W	MBR1	-0.793697
YKR091W	SRL3	-0.792704
YDR005C	MAF1	-0.792477
YKR055W	RHO4	-0.792292
YBL007C	SLA1	-0.791577
YHR153C	SPO16	-0.790503
YHR066W	SSF1	-0.790066
YFR038W	IRC5	-0.787661
YDR417C	YDR417C	-0.787389
YGL017W	ATE1	-0.785509
YDR312W	SSF2	-0.784382
YCR010C	ADY2	-0.782558
YBR151W	APD1	-0.780947
YHL014C	YLF2	-0.780927
YCR051W	YCR051W	-0.779633
YMR265C	YMR265C	-0.777472
YLR417W	VPS36	-0.777288
YDR329C	PEX3	-0.77618
YHL010C	ETP1	-0.772779
YKL055C	OAR1	-0.772639
YIL067C	YIL067C	-0.771939
YKR095W	MLP1	-0.769607
YKR003W	OSH6	-0.764003
YGL152C	YGL152C	-0.76179
YBL029W	YBL029W	-0.760238
YBR150C	TBS1	-0.758809
YPL022W	RAD1	-0.758735
YFL015C	YFL015C	-0.756271
YPL040C	ISM1	-0.756125
YNL058C	YNL058C	-0.754951
YOR008C	SLG1	-0.753997
YDR276C	PMP3	-0.751692
YIL052C	RPL34B	-0.750526
YBR015C	MNN2	-0.750241
YIR027C	DAL1	-0.749264
YNR039C	ZRG17	-0.749031
YMR129W	POM152	-0.748748
YDL048C	STP4	-0.748009
YPL072W	UBP16	-0.746651
YMR245W	YMR245W	-0.745873
YGR168C	YGR168C	-0.745761
YHR001W-A	QCR10	-0.743137
YCL025C	AGP1	-0.742971
YML036W	CGI121	-0.742248
YJL129C	TRK1	-0.740514
YGR235C	MIC26	-0.739832
YBR048W	RPS11B	-0.737294
YPL176C	TRE1	-0.736467
YNL324W	YNL324W	-0.735939
YDL081C	RPP1A	-0.73165
YNL170W	YNL170W	-0.73152
YIL012W	YIL012W	-0.730523
YMR313C	TGL3	-0.728573
YOL051W	GAL11	-0.727916
YFL016C	MDJ1	-0.727144
YDR514C	YDR514C	-0.726838
YLR177W	YLR177W	-0.725642
YFR017C	IGD1	-0.725406
YLL020C	YLL020C	-0.724704
YPR005C	HAL1	-0.723208
YPL219W	PCL8	-0.721756
YMR266W	RSN1	-0.719656
YMR295C	YMR295C	-0.719537
YFR039C	OSW7	-0.719268
YBL032W	HEK2	-0.717718
YMR253C	YMR253C	-0.716107
YDR332W	IRC3	-0.716001
YER005W	YND1	-0.715439
YKL179C	COY1	-0.715071
YPL112C	PEX25	-0.714227
YKL090W	CUE2	-0.713619
YJL096W	MRPL49	-0.713464
YJL189W	RPL39	-0.713426
YBL078C	ATG8	-0.713095
YPL068C	YPL068C	-0.708798
YJR055W	HIT1	-0.707194
YHR124W	NDT80	-0.707177
YHR154W	RTT107	-0.706715
YNL175C	NOP13	-0.705908
YKL064W	MNR2	-0.705244
YCR036W	RBK1	-0.705183
YKR017C	HEL1	-0.705172
YBL011W	SCT1	-0.705124
YOL053W	AIM39	-0.704839
YFL019C	YFL019C	-0.704562
YFR048W	RMD8	-0.704106
YDL083C	RPS16B	-0.70352
YHR202W	YHR202W	-0.702934
YMR132C	JLP2	-0.701967
YEL071W	DLD3	-0.701618
YPR138C	MEP3	-0.70095
YDL185W	VMA1	-0.700771
YDR492W	IZH1	-0.700156
YCR015C	CTO1	-0.699979
YOL036W	YOL036W	-0.69868
YOL037C	YOL037C	-0.698499
YLR113W	HOG1	-0.698288
YKR031C	SPO14	-0.698019
YDR425W	SNX41	-0.697906
YOR081C	TGL5	-0.696414
YOR172W	YRM1	-0.695826
YKL086W	SRX1	-0.694655
YJL046W	AIM22	-0.692891
YKL033W-A	YKL033W-A	-0.692014
YDR135C	YCF1	-0.689895
YJR145C	RPS4A	-0.689835
YFL023W	BUD27	-0.689733
YNR036C	MRPS12	-0.689202
YFL048C	EMP47	-0.689102
YDR371W	CTS2	-0.688985
YKL069W	YKL069W	-0.686729
YCL054W	SPB1	-0.686418
YFR042W	KEG1	-0.686418
YLR127C	APC2	-0.686418
YMR213W	CEF1	-0.686418
YOR362C	PRE10	-0.686418
YOR308C	SNU66	-0.686055
YLR320W	MMS22	-0.683961
YER119C	AVT6	-0.683721
YKL106W	AAT1	-0.681843
YCL051W	LRE1	-0.681774
YBR059C	AKL1	-0.680177
YPL116W	HOS3	-0.679774
YBL107C	MIX23	-0.678251
YEL016C	NPP2	-0.677325
YER111C	SWI4	-0.676208
YML122C	YML122C	-0.676124
YLR360W	VPS38	-0.675525
YCL026C-A	FRM2	-0.675064
YMR306C-A	YMR306C-A	-0.673183
YLR334C	YLR334C	-0.672636
YMR090W	YMR090W	-0.672143
YDL075W	RPL31A	-0.671199
YPR149W	NCE102	-0.669427
YGR063C	SPT4	-0.667832
YDL035C	GPR1	-0.6673
YNL259C	ATX1	-0.666853
YMR120C	ADE17	-0.666353
YML104C	MDM1	-0.666159
YDL130W	RPP1B	-0.666119
YMR067C	UBX4	-0.664217
YOL053C-A	YOL053C-A	-0.663516
YCR019W	MAK32	-0.663374
YOR114W	YOR114W	-0.663242
YKL220C	FRE2	-0.662913
YNL067W	RPL9B	-0.657877
YGL129C	RSM23	-0.655714
YOR086C	TCB1	-0.655251
YLR283W	YLR283W	-0.654622
YLR384C	IKI3	-0.654413
YLR266C	PDR8	-0.653361
YJL214W	HXT8	-0.652229
YKL043W	PHD1	-0.651988
YLR393W	ATP10	-0.651957
YLR201C	COQ9	-0.651262
YMR189W	GCV2	-0.650365
YDR441C	APT2	-0.649899
YPR097W	YPR097W	-0.648882
YGL031C	RPL24A	-0.647501
YJL154C	VPS35	-0.645998
YMR190C	SGS1	-0.644149
YKL074C	MUD2	-0.643255
YPR121W	THI22	-0.642881
YEL037C	RAD23	-0.642494
YML022W	APT1	-0.642483
YMR074C	SDD2	-0.642107
YLR054C	OSW2	-0.641831
YKR006C	MRPL13	-0.64141
YKL208W	CBT1	-0.641238
YPL171C	OYE3	-0.640404
YDR317W	HIM1	-0.640333
YGR196C	FYV8	-0.638783
YHR209W	CRG1	-0.638315
YLR236C	YLR236C	-0.636812
YOL105C	WSC3	-0.635078
YNL154C	YCK2	-0.634246
YGL078C	DBP3	-0.634241
YPL089C	RLM1	-0.632238
YKR058W	GLG1	-0.631313
YBR074W	PFF1	-0.63122
YOR377W	ATF1	-0.630041
YMR080C	NAM7	-0.628927
YKR035C	OPI8	-0.628122
YOR350C	MNE1	-0.627562
YNL023C	FAP1	-0.62699
YBR025C	OLA1	-0.626592
YOR052C	TMC1	-0.624379
YPL051W	ARL3	-0.623891
YOL080C	REX4	-0.62377
YMR158C-B	YMR158C-B	-0.623703
YOL090W	MSH2	-0.622419
YML096W	YML096W	-0.621825
YDL068W	YDL068W	-0.621372
YPL232W	SSO1	-0.620392
YGR248W	SOL4	-0.619606
YLR187W	SKG3	-0.617514
YBL038W	MRPL16	-0.617479
YBR284W	YBR284W	-0.617251
YNL100W	MIC27	-0.616031
YBR133C	HSL7	-0.614167
YGL161C	YIP5	-0.613861
YMR251W	GTO3	-0.613808
YCL055W	KAR4	-0.613027
YDL099W	BUG1	-0.61153
YDR490C	PKH1	-0.611133
YOL063C	CRT10	-0.610261
YDR095C	YDR095C	-0.610027
YML090W	YML090W	-0.607257
YGL127C	SOH1	-0.603514
YMR319C	FET4	-0.601805
YGR273C	YGR273C	-0.601391
YOR205C	GEP3	-0.600549
YML095C	RAD10	-0.599403
YDR279W	RNH202	-0.5987
YLR319C	BUD6	-0.598055
YHR039C	MSC7	-0.594629
YNL278W	CAF120	-0.594564
YIL069C	RPS24B	-0.594545
YNL001W	DOM34	-0.592668
YBR188C	NTC20	-0.59261
YDR030C	RAD28	-0.592521
YNL304W	YPT11	-0.59115
YER007C-A	TMA20	-0.588663
YLR289W	GUF1	-0.588608
YJR010W	MET3	-0.585487
YDR374C	PHO92	-0.585141
YLR142W	PUT1	-0.583911
YNR041C	COQ2	-0.583412
YGL203C	KEX1	-0.582819
YPR065W	ROX1	-0.582633
YOR360C	PDE2	-0.582484
YGL260W	YGL260W	-0.581864
YBR139W	YBR139W	-0.579582
YGL215W	CLG1	-0.578329
YHL013C	OTU2	-0.576414
YJR074W	MOG1	-0.576272
YJL115W	ASF1	-0.574403
YDL056W	MBP1	-0.573602
YBL089W	AVT5	-0.572816
YHR152W	SPO12	-0.572195
YDR269C	YDR269C	-0.571177
YMR243C	ZRC1	-0.569928
YGL237C	HAP2	-0.569921
YOL098C	SDD3	-0.569613
YBR183W	YPC1	-0.56932
YER045C	ACA1	-0.568994
YER051W	JHD1	-0.568698
YHR193C	EGD2	-0.568669
YCL011C	GBP2	-0.568036
YOR374W	ALD4	-0.567494
YDR289C	RTT103	-0.567467
YGL194C	HOS2	-0.567229
YDR534C	FIT1	-0.566202
YLR364W	GRX8	-0.564137
YBR001C	NTH2	-0.563201
YOR200W	YOR200W	-0.563162
YGR192C	TDH3	-0.562452
YGL132W	YGL132W	-0.561203
YOL112W	MSB4	-0.56108
YMR273C	ZDS1	-0.560151
YOL057W	YOL057W	-0.559917
YLR262C	YPT6	-0.558219
YNL135C	FPR1	-0.557747
YNL183C	NPR1	-0.557253
YOR062C	YOR062C	-0.556941
YMR201C	RAD14	-0.555854
YHR096C	HXT5	-0.5549
YHR167W	THP2	-0.554016
YPL223C	GRE1	-0.553897
YGR237C	YGR237C	-0.553077
YJR001W	AVT1	-0.549989
YDL109C	YDL109C	-0.547985
YJL128C	PBS2	-0.547983
YOR239W	ABP140	-0.547222
YLR263W	RED1	-0.54644
YJL197W	UBP12	-0.544984
YDR309C	GIC2	-0.544522
YGL066W	SGF73	-0.544464
YCR024C-A	PMP1	-0.54377
YPL191C	YPL191C	-0.542583
YER129W	SAK1	-0.541996
YMR297W	PRC1	-0.541992
YGR081C	SLX9	-0.541916
YOR376W	YOR376W	-0.541864
YJL052W	TDH1	-0.541754
YBR278W	DPB3	-0.541682
YIR021W	MRS1	-0.538405
YKR094C	RPL40B	-0.537733
YOL013W-A	YOL013W-A	-0.535514
YHL040C	ARN1	-0.533361
YIL084C	SDS3	-0.531954
YOL019W	YOL019W	-0.531831
YDR458C	HEH2	-0.530996
YLR001C	YLR001C	-0.530682
YMR101C	SRT1	-0.530391
YOL103W	ITR2	-0.529868
YDR206W	EBS1	-0.529404
YKL131W	YKL131W	-0.528352
YNL144C	YNL144C	-0.528256
YEL038W	UTR4	-0.527566
YLR325C	RPL38	-0.526696
YOL020W	TAT2	-0.526023
YDR110W	FOB1	-0.524894
YCR021C	HSP30	-0.524783
YLR447C	VMA6	-0.524514
YLR380W	CSR1	-0.524353
YHR109W	CTM1	-0.524144
YBR277C	YBR277C	-0.523408
YBR076W	ECM8	-0.522471
YIL005W	EPS1	-0.52238
YGR249W	MGA1	-0.520373
YJL147C	MRX5	-0.519971
YLR040C	AFB1	-0.519555
YHL021C	AIM17	-0.519459
YKL056C	TMA19	-0.51789
YDR297W	SUR2	-0.517482
YIL058W	YIL058W	-0.51729
YOR047C	STD1	-0.516195
YBR298C	MAL31	-0.516125
YNL194C	YNL194C	-0.515637
YLR265C	NEJ1	-0.515627
YLR352W	YLR352W	-0.515283
YPL158C	AIM44	-0.512221
YGL002W	ERP6	-0.511225
YGR266W	YGR266W	-0.511184
YEL017C-A	PMP2	-0.51029
YPL070W	MUK1	-0.509721
YOL023W	IFM1	-0.509202
YBR008C	FLR1	-0.508432
YJL179W	PFD1	-0.508194
YOL028C	YAP7	-0.508071
YNL339C	YRF1-6	-0.506924
YPL222W	FMP40	-0.506473
YBR270C	BIT2	-0.506275
YML109W	ZDS2	-0.505754
YDR445C	YDR445C	-0.505563
YJR124C	YJR124C	-0.505464
YDR501W	PLM2	-0.503691
YKL133C	YKL133C	-0.503009
YER033C	ZRG8	-0.50277
YBR157C	ICS2	-0.50032
YCR028C-A	RIM1	-0.500223
YKL130C	SHE2	-0.500161
YDR370C	DXO1	-0.499995
YGR123C	PPT1	-0.49967
YJL187C	SWE1	-0.498679
YDR073W	SNF11	-0.497577
YOL043C	NTG2	-0.497392
YFL013W-A	YFL013W-A	-0.496709
YGL131C	SNT2	-0.496316
YIL093C	RSM25	-0.495862
YLR250W	SSP120	-0.49551
YOR158W	PET123	-0.494857
YBL085W	BOI1	-0.494813
YFR011C	MIC19	-0.494362
YEL015W	EDC3	-0.494141
YFL047W	RGD2	-0.493867
YNL252C	MRPL17	-0.492993
YDR380W	ARO10	-0.491798
YGR064W	YGR064W	-0.491698
YHR139C-A	YHR139C-A	-0.49045
YOR030W	DFG16	-0.49026
YKL132C	RMA1	-0.490024
YDR348C	PAL1	-0.48997
YMR284W	YKU70	-0.489347
YGR069W	YGR069W	-0.488514
YOL126C	MDH2	-0.487798
YOL067C	RTG1	-0.486334
YEL066W	HPA3	-0.485962
YDR330W	UBX5	-0.485333
YGL138C	YGL138C	-0.48533
YGR078C	PAC10	-0.484244
YDR409W	SIZ1	-0.483804
YDR231C	COX20	-0.483703
YJL110C	GZF3	-0.483412
YGL105W	ARC1	-0.483111
YNR004W	SWM2	-0.482699
YMR062C	ARG7	-0.482608
YIL121W	QDR2	-0.481451
YMR063W	RIM9	-0.481322
YFL012W	YFL012W	-0.479617
YJR146W	YJR146W	-0.479207
YDL085W	NDE2	-0.477188
YER093C-A	AIM11	-0.476512
YJR153W	PGU1	-0.476251
YPL057C	SUR1	-0.47611
YOR115C	TRS33	-0.475294
YDL106C	PHO2	-0.475222
YMR084W	YMR084W	-0.475056
YOR378W	AMF1	-0.473701
YOR348C	PUT4	-0.47305
YOR082C	YOR082C	-0.472733
YER118C	SHO1	-0.471486
YOL129W	VPS68	-0.47111
YCR048W	ARE1	-0.470489
YDR318W	MCM21	-0.470104
YCL033C	MXR2	-0.469632
YGL180W	ATG1	-0.469443
YMR226C	YMR226C	-0.4693
YFL010C	WWM1	-0.468825
YMR195W	ICY1	-0.468654
YBL100C	YBL100C	-0.4684
YMR069W	NAT4	-0.46834
YNL176C	TDA7	-0.466703
YER134C	YER134C	-0.466107
YER162C	RAD4	-0.465973
YBR168W	PEX32	-0.465821
YOR242C	SSP2	-0.465734
YKL041W	VPS24	-0.464705
YGL160W	AIM14	-0.462763
YKR019C	IRS4	-0.461628
YJL108C	PRM10	-0.461523
YPL140C	MKK2	-0.4615
YJL157C	FAR1	-0.461251
YMR135W-A	YMR135W-A	-0.461162
YER058W	PET117	-0.459864
YPL058C	PDR12	-0.458624
YNR020C	ATP23	-0.458296
YHR140W	YHR140W	-0.458022
YER188W	YER188W	-0.45597
YBR169C	SSE2	-0.455951
YLR031W	YLR031W	-0.455281
YHR199C	AIM46	-0.455169
YNR025C	YNR025C	-0.454168
YGL035C	MIG1	-0.454132
YNR059W	MNT4	-0.454124
YER173W	RAD24	-0.453981
YLR257W	YLR257W	-0.45381
YBL082C	ALG3	-0.453485
YBR018C	GAL7	-0.453223
YBR104W	YMC2	-0.452413
YHR204W	MNL1	-0.452077
YOL109W	ZEO1	-0.451961
YDL213C	NOP6	-0.451849
YBR014C	GRX7	-0.451617
YMR127C	SAS2	-0.451342
YDR418W	RPL12B	-0.451254
YGR222W	PET54	-0.45122
YLR164W	SHH4	-0.451064
YGL219C	MDM34	-0.448983
YGR241C	YAP1802	-0.448944
YDR513W	GRX2	-0.447097
YNL283C	WSC2	-0.446914
YPL214C	THI6	-0.446367
YPL037C	EGD1	-0.446157
YLR059C	REX2	-0.445195
YNL076W	MKS1	-0.445108
YPL265W	DIP5	-0.444698
YIR001C	SGN1	-0.444635
YHR015W	MIP6	-0.443986
YER039C	HVG1	-0.443565
YOL009C	MDM12	-0.442631
YGL144C	ROG1	-0.4424
YOR005C	DNL4	-0.442327
YDR424C	DYN2	-0.442179
YCL005W	LDB16	-0.440038
YKL142W	MRP8	-0.439787
YJR134C	SGM1	-0.438848
YDL214C	PRR2	-0.436199
YMR261C	TPS3	-0.436162
YPR152C	URN1	-0.435542
YPL017C	IRC15	-0.435005
YML081C-A	ATP18	-0.433895
YML068W	ITT1	-0.433695
YGR037C	ACB1	-0.433333
YNL063W	MTQ1	-0.43248
YJR097W	JJJ3	-0.431776
YNR049C	MSO1	-0.430302
YJL078C	PRY3	-0.429848
YBR052C	RFS1	-0.429082
YNL187W	SWT21	-0.428701
YLL018C-A	COX19	-0.428452
YKL051W	SFK1	-0.428362
YDR389W	SAC7	-0.428009
YGR161C	RTS3	-0.427667
YPL095C	EEB1	-0.427453
YPL062W	YPL062W	-0.427222
YBR245C	ISW1	-0.426386
YOR379C	YOR379C	-0.426252
YDR244W	PEX5	-0.425528
YOR382W	FIT2	-0.425275
YFL043C	YFL043C	-0.424591
YDL021W	GPM2	-0.42413
YDR518W	EUG1	-0.423629
YJR115W	YJR115W	-0.423166
YKL007W	CAP1	-0.423117
YIL158W	AIM20	-0.42268
YBL001C	ECM15	-0.422538
YIR032C	DAL3	-0.421735
YHR146W	CRP1	-0.421659
YFR047C	BNA6	-0.421269
YOR076C	SKI7	-0.42041
YOL024W	YOL024W	-0.420388
YJR075W	HOC1	-0.420144
YGR054W	YGR054W	-0.420038
YMR305C	SCW10	-0.419716
YIR023W	DAL81	-0.419157
YDR120C	TRM1	-0.419051
YGR173W	RBG2	-0.418557
YDR014W	RAD61	-0.41836
YKR075C	YKR075C	-0.41814
YOR240W	YOR240W	-0.417392
YNL230C	ELA1	-0.416156
YIL095W	PRK1	-0.415887
YBR094W	PBY1	-0.415307
YIL146C	ATG32	-0.41513
YLR307W	CDA1	-0.414823
YOR296W	YOR296W	-0.414585
YBR145W	ADH5	-0.41372
YPL119C	DBP1	-0.413626
YOR208W	PTP2	-0.412898
YGR224W	AZR1	-0.412487
YBR272C	HSM3	-0.41179
YFL034C-A	RPL22B	-0.411671
YGR270W	YTA7	-0.41029
YLR216C	CPR6	-0.4102
YDR161W	ACL4	-0.409848
YIL054W	YIL054W	-0.409664
YOR245C	DGA1	-0.409514
YKL214C	YRA2	-0.408443
YGR221C	TOS2	-0.407544
YMR153C-A	YMR153C-A	-0.407099
YER075C	PTP3	-0.407019
YNR055C	HOL1	-0.406689
YIR020C	YIR020C	-0.406256
YLL056C	YLL056C	-0.404892
YBR022W	POA1	-0.403401
YLR202C	YLR202C	-0.403347
YPL104W	MSD1	-0.402995
YER081W	SER3	-0.402434
YNL319W	YNL319W	-0.402387
YIR024C	INA22	-0.402081
YMR199W	CLN1	-0.401582
YLR300W	EXG1	-0.401483
YLR353W	BUD8	-0.401273
YKL027W	TCD2	-0.399988
YLR138W	NHA1	-0.39955
YLR392C	ART10	-0.398252
YOR021C	SFM1	-0.398179
YMR316C-A	YMR316C-A	-0.397335
YMR285C	NGL2	-0.39704
YJR066W	TOR1	-0.396233
YBR027C	YBR027C	-0.395422
YNL254C	RTC4	-0.39532
YDR218C	SPR28	-0.394184
YBR286W	APE3	-0.394049
YOR271C	FSF1	-0.393719
YOR035C	SHE4	-0.393222
YJR044C	VPS55	-0.392242
YOR333C	YOR333C	-0.391487
YDL072C	YET3	-0.391152
YHR006W	STP2	-0.390676
YGL107C	RMD9	-0.39053
YNR032C-A	HUB1	-0.390304
YPL203W	TPK2	-0.390183
YOR044W	IRC23	-0.389269
YPL098C	MGR2	-0.388804
YJR098C	YJR098C	-0.388075
YDR117C	TMA64	-0.3876
YNR065C	YNR065C	-0.386964
YJL207C	LAA1	-0.385046
YMR267W	PPA2	-0.385038
YNL334C	SNO2	-0.384517
YNR021W	YNR021W	-0.383721
YDR453C	TSA2	-0.383392
YDR068W	DOS2	-0.381054
YHL027W	RIM101	-0.380724
YLR418C	CDC73	-0.380396
YJL215C	YJL215C	-0.380235
YBL066C	SEF1	-0.37973
YDR121W	DPB4	-0.379377
YNL052W	COX5A	-0.379025
YCR105W	ADH7	-0.378879
YHR082C	KSP1	-0.377926
YMR255W	GFD1	-0.377717
YER183C	FAU1	-0.37738
YGR135W	PRE9	-0.377068
YPR059C	YPR059C	-0.376456
YLR098C	CHA4	-0.376081
YJL166W	QCR8	-0.375547
YGL252C	RTG2	-0.374845
YOR137C	SIA1	-0.373745
YGR001C	EFM5	-0.373554
YDR150W	NUM1	-0.3725
YDL146W	LDB17	-0.372289
YNL003C	PET8	-0.371768
YJR103W	URA8	-0.371482
YDR080W	VPS41	-0.371401
YGR027C	RPS25A	-0.371003
YDL039C	PRM7	-0.370917
YJL137C	GLG2	-0.370339
YOR042W	CUE5	-0.370016
YPL090C	RPS6A	-0.369983
YGL126W	SCS3	-0.369657
YFR046C	CNN1	-0.36955
YHL038C	CBP2	-0.36915
YGR171C	MSM1	-0.36896
YER108C	YER108C	-0.368848
YDR094W	YDR094W	-0.367453
YLR006C	SSK1	-0.367255
YEL039C	CYC7	-0.366795
YDR420W	HKR1	-0.366607
YDR008C	YDR008C	-0.36639
YGR007W	ECT1	-0.366353
YPL048W	CAM1	-0.366314
YBL099W	ATP1	-0.366216
YLL012W	YEH1	-0.366136
YNR072W	HXT17	-0.365732
YOR017W	PET127	-0.365628
YEL056W	HAT2	-0.363913
YMR115W	MGR3	-0.36372
YDR326C	YSP2	-0.363543
YOR298C-A	MBF1	-0.362711
YOL119C	MCH4	-0.362564
YCL028W	RNQ1	-0.362276
YBL005W	PDR3	-0.361409
YHR132C	ECM14	-0.361355
YJR135C	MCM22	-0.360328
YKL011C	CCE1	-0.359739
YKL128C	PMU1	-0.359516
YOR050C	YOR050C	-0.359058
YDR258C	HSP78	-0.3578
YLR282C	YLR282C	-0.356421
YER141W	COX15	-0.355845
YGR212W	SLI1	-0.355285
YFL027C	GYP8	-0.355263
YCR020C	PET18	-0.354968
YBR159W	IFA38	-0.354459
YBR263W	SHM1	-0.353936
YLR381W	CTF3	-0.353582
YOR093C	CMR2	-0.35272
YKR043C	SHB17	-0.352529
YLR312W-A	MRPL15	-0.352161
YHR129C	ARP1	-0.352139
YBR296C	PHO89	-0.351758
YDR059C	UBC5	-0.351523
YBR162C	TOS1	-0.351403
YFL030W	AGX1	-0.349648
YGR207C	CIR1	-0.349159
YGR256W	GND2	-0.348263
YDR508C	GNP1	-0.347999
YJL066C	MPM1	-0.347817
YDR524C	AGE1	-0.347619
YJL112W	MDV1	-0.347194
YOL035C	YOL035C	-0.347181
YLR049C	YLR049C	-0.346704
YDR112W	IRC2	-0.346539
YMR326C	YMR326C	-0.346478
YNL014W	HEF3	-0.346134
YER164W	CHD1	-0.345751
YBR281C	DUG2	-0.34566
YOR150W	MRPL23	-0.345193
YBL015W	ACH1	-0.344392
YPL114W	YPL114W	-0.344266
YJL182C	YJL182C	-0.344253
YGR129W	SYF2	-0.344174
YJL099W	CHS6	-0.3439
YDR536W	STL1	-0.343333
YJL021C	YJL021C	-0.343254
YPR023C	EAF3	-0.342817
YOL091W	SPO21	-0.341993
YKL103C	APE1	-0.341304
YEL065W	SIT1	-0.340659
YOL048C	RRT8	-0.339266
YIL117C	PRM5	-0.339055
YJR144W	MGM101	-0.338093
YNR066C	YNR066C	-0.337854
YOL050C	YOL050C	-0.337181
YDL224C	WHI4	-0.337052
YOL079W	YOL079W	-0.336976
YFR016C	YFR016C	-0.336173
YCR016W	YCR016W	-0.334935
YBR229C	ROT2	-0.334933
YLR452C	SST2	-0.334076
YGR159C	NSR1	-0.33353
YIL060W	YIL060W	-0.332582
YER065C	ICL1	-0.332257
YPL026C	SKS1	-0.332032
YFR032C	RRT5	-0.331788
YNL293W	MSB3	-0.331665
YKL091C	YKL091C	-0.331429
YBR101C	FES1	-0.329778
YGR003W	CUL3	-0.329628
YDR057W	YOS9	-0.329492
YLR025W	SNF7	-0.328579
YJR154W	YJR154W	-0.328316
YDR194C	MSS116	-0.327874
YBR297W	MAL33	-0.327832
YKR101W	SIR1	-0.326111
YNR031C	SSK2	-0.326023
YEL017W	GTT3	-0.325826
YGR132C	PHB1	-0.325676
YPL123C	RNY1	-0.325629
YJL036W	SNX4	-0.325191
YPL212C	PUS1	-0.324947
YBL094C	YBL094C	-0.323893
YOR018W	ROD1	-0.322175
YJL212C	OPT1	-0.321981
YKL038W	RGT1	-0.321447
YLR012C	YLR012C	-0.321281
YDR197W	CBS2	-0.320956
YJL169W	YJL169W	-0.320539
YHR143W	DSE2	-0.32041
YBR181C	RPS6B	-0.319326
YFL033C	RIM15	-0.318719
YPL161C	BEM4	-0.318687
YKL072W	STB6	-0.318116
YNL332W	THI12	-0.317783
YJR128W	YJR128W	-0.316035
YKL040C	NFU1	-0.315646
YOR164C	GET4	-0.315293
YPL139C	UME1	-0.314739
YPR031W	NTO1	-0.314501
YOR327C	SNC2	-0.314082
YPL019C	VTC3	-0.313949
YHR077C	NMD2	-0.313802
YOR220W	RCN2	-0.313638
YBL083C	YBL083C	-0.31358
YOL044W	PEX15	-0.313496
YKL025C	PAN3	-0.313085
YDL199C	YDL199C	-0.312998
YKL151C	NNR2	-0.312031
YER057C	HMF1	-0.311779
YNL097C	PHO23	-0.311708
YNL193W	YNL193W	-0.311363
YPL221W	FLC1	-0.31128
YNR056C	BIO5	-0.310934
YOR118W	RTC5	-0.310635
YPL025C	YPL025C	-0.310243
YLR428C	YLR428C	-0.310009
YLR165C	PUS5	-0.309288
YDR419W	RAD30	-0.308955
YLR451W	LEU3	-0.308429
YER037W	PHM8	-0.308161
YOL007C	CSI2	-0.307772
YDL239C	ADY3	-0.30756
YMR145C	NDE1	-0.307504
YLR077W	FMP25	-0.307417
YML116W	ATR1	-0.306475
YMR174C	PAI3	-0.305821
YER027C	GAL83	-0.30474
YDL155W	CLB3	-0.304463
YIL130W	ASG1	-0.304372
YDR369C	XRS2	-0.304215
YNR069C	BSC5	-0.303918
YIL013C	PDR11	-0.303698
YLR099C	ICT1	-0.303218
YDL225W	SHS1	-0.30294
YKL023W	YKL023W	-0.302575
YDR205W	MSC2	-0.301371
YHR021W-A	ECM12	-0.300818
YDR431W	YDR431W	-0.3006
YPL001W	HAT1	-0.300208
YGR162W	TIF4631	-0.299757
YJL186W	MNN5	-0.29912
YER048C	CAJ1	-0.297484
YKR097W	PCK1	-0.296857
YML124C	TUB3	-0.29677
YPL249C	GYP5	-0.296564
YPR135W	CTF4	-0.295608
YKL075C	YKL075C	-0.295569
YMR311C	GLC8	-0.29552
YIL155C	GUT2	-0.295508
YBR084W	MIS1	-0.295338
YDR191W	HST4	-0.295037
YGR040W	KSS1	-0.294736
YMR105C	PGM2	-0.294599
YDR033W	MRH1	-0.294597
YMR320W	YMR320W	-0.294442
YPL136W	YPL136W	-0.293274
YOR125C	CAT5	-0.293052
YOR034C	AKR2	-0.292739
YOL061W	PRS5	-0.292612
YIR036C	IRC24	-0.291899
YLL061W	MMP1	-0.291028
YMR318C	ADH6	-0.290593
YNR058W	BIO3	-0.290367
YOR303W	CPA1	-0.289036
YJR011C	YJR011C	-0.288882
YDL100C	GET3	-0.288602
YMR310C	YMR310C	-0.288176
YHR138C	YHR138C	-0.287916
YIL016W	SNL1	-0.287628
YER067C-A	YER067C-A	-0.286892
YML066C	SMA2	-0.286824
YGR011W	YGR011W	-0.286036
YKL067W	YNK1	-0.285991
YLR003C	CMS1	-0.285724
YPL004C	LSP1	-0.285552
YER083C	GET2	-0.283456
YBR066C	NRG2	-0.282432
YLR377C	FBP1	-0.282384
YHR157W	REC104	-0.2821
YKL183W	LOT5	-0.282046
YPR185W	ATG13	-0.281869
YPL088W	YPL088W	-0.280431
YGR242W	YGR242W	-0.279259
YDL095W	PMT1	-0.279178
YGL254W	FZF1	-0.279106
YGR228W	YGR228W	-0.278374
YLR072W	LAM6	-0.278332
YDR119W	VBA4	-0.278228
YML074C	FPR3	-0.277221
YGR177C	ATF2	-0.277216
YLR425W	TUS1	-0.276657
YDR321W	ASP1	-0.275842
YDR259C	YAP6	-0.275067
YKL109W	HAP4	-0.274779
YBL043W	ECM13	-0.274007
YOR320C	GNT1	-0.273625
YNL083W	SAL1	-0.273414
YGL042C	YGL042C	-0.273384
YPL074W	YTA6	-0.271599
YHR108W	GGA2	-0.270454
YPL156C	PRM4	-0.270009
YOL092W	YPQ1	-0.269607
YHL036W	MUP3	-0.269271
YGL162W	SUT1	-0.26925
YIL072W	HOP1	-0.268903
YKL020C	SPT23	-0.268309
YKL199C	YKL199C	-0.268198
YBR075W	YBR075W	-0.26794
YGL057C	GEP7	-0.267879
YGL079W	KXD1	-0.267239
YOL093W	TRM10	-0.266706
YMR126C	DLT1	-0.266587
YNR030W	ALG12	-0.265999
YNL219C	ALG9	-0.265619
YPL170W	DAP1	-0.265023
YER132C	PMD1	-0.264503
YPL021W	ECM23	-0.263631
YMR140W	SIP5	-0.26272
YIR016W	YIR016W	-0.262693
YGL165C	YGL165C	-0.262314
YDR481C	PHO8	-0.261723
YGL059W	PKP2	-0.261658
YGR291C	YGR291C	-0.261383
YBR043C	QDR3	-0.261273
YOR381W	FRE3	-0.260982
YKL065C	YET1	-0.259771
YKL017C	HCS1	-0.259351
YDR306C	YDR306C	-0.259212
YBR301W	PAU24	-0.258933
YPL029W	SUV3	-0.258478
YMR103C	YMR103C	-0.258125
YPL077C	YPL077C	-0.257953
YJR015W	YJR015W	-0.257558
YBL012C	YBL012C	-0.256518
YDR222W	YDR222W	-0.256304
YML073C	RPL6A	-0.255962
YDR411C	DFM1	-0.255939
YBR062C	YBR062C	-0.255762
YIL164C	NIT1	-0.25548
YLR189C	ATG26	-0.255394
YDR395W	SXM1	-0.254014
YOR225W	YOR225W	-0.25308
YJL071W	ARG2	-0.252866
YGR194C	XKS1	-0.252447
YFL034W	MIL1	-0.251672
YCL030C	HIS4	-0.250869
YPL183W-A	RTC6	-0.2496
YLR050C	YLR050C	-0.249182
YER169W	RPH1	-0.249097
YPL144W	POC4	-0.248428
YMR123W	PKR1	-0.247636
YOR325W	YOR325W	-0.247254
YPL108W	YPL108W	-0.246982
YOR155C	ISN1	-0.246876
YKL147C	YKL147C	-0.246756
YGR154C	GTO1	-0.246307
YBL098W	BNA4	-0.246136
YNL268W	LYP1	-0.246052
YPL101W	ELP4	-0.245392
YNL328C	MDJ2	-0.24496
YPL230W	USV1	-0.244272
YKL101W	HSL1	-0.243798
YCR076C	FUB1	-0.241477
YKL164C	PIR1	-0.241476
YMR225C	MRPL44	-0.240816
YCR088W	ABP1	-0.240478
YGR183C	QCR9	-0.240462
YML038C	YMD8	-0.240284
YLR247C	IRC20	-0.23883
YBL067C	UBP13	-0.238328
YDL240W	LRG1	-0.238175
YNR001C	CIT1	-0.237853
YIL011W	TIR3	-0.237838
YDR402C	DIT2	-0.237761
YNL299W	TRF5	-0.237737
YEL042W	GDA1	-0.237583
YLL029W	FRA1	-0.237265
YPL236C	ENV7	-0.237124
YCL012W	YCL012W	-0.236324
YHR100C	GEP4	-0.236026
YIR017C	MET28	-0.23595
YDR147W	EKI1	-0.235742
YFR057W	YFR057W	-0.235607
YNL044W	YIP3	-0.235113
YNL311C	SKP2	-0.23452
YOL132W	GAS4	-0.234518
YDR263C	DIN7	-0.234487
YMR053C	STB2	-0.23405
YKR039W	GAP1	-0.233279
YBL053W	YBL053W	-0.23326
YER103W	SSA4	-0.232923
YDR337W	MRPS28	-0.23284
YDR245W	MNN10	-0.232501
YGR223C	HSV2	-0.232194
YOR252W	TMA16	-0.231949
YBR249C	ARO4	-0.231172
YMR292W	GOT1	-0.231041
YBR065C	ECM2	-0.230961
YDL161W	ENT1	-0.230509
YBR012C	YBR012C	-0.230155
YBR125C	PTC4	-0.229307
YOR258W	HNT3	-0.228956
YDR105C	TMS1	-0.228668
YMR294W	JNM1	-0.228325
YBR201W	DER1	-0.227664
YNL122C	YNL122C	-0.227122
YGL256W	ADH4	-0.226974
YGR182C	YGR182C	-0.226861
YPL199C	YPL199C	-0.226731
YDR535C	YDR535C	-0.226307
YBR292C	YBR292C	-0.226098
YHL033C	RPL8A	-0.225198
YML097C	VPS9	-0.224539
YHR018C	ARG4	-0.224249
YIL110W	HPM1	-0.224218
YLR373C	VID22	-0.224161
YIL059C	YIL059C	-0.2241
YBR214W	SDS24	-0.224049
YPR002W	PDH1	-0.223742
YKL031W	YKL031W	-0.223368
YGR279C	SCW4	-0.223072
YHR180W	YHR180W	-0.220857
YOL116W	MSN1	-0.22055
YGL164C	YRB30	-0.220131
YKL084W	HOT13	-0.219793
YIR007W	EGH1	-0.21936
YLR444C	YLR444C	-0.218596
YDL046W	NPC2	-0.218206
YNL190W	YNL190W	-0.217708
YDR307W	PMT7	-0.217681
YLR327C	TMA10	-0.216657
YMR304W	UBP15	-0.216059
YJL093C	TOK1	-0.21569
YGL053W	PRM8	-0.215431
YPL033C	SRL4	-0.215053
YPR109W	YPR109W	-0.214978
YLR021W	IRC25	-0.214581
YLR363C	NMD4	-0.214262
YIL014W	MNT3	-0.214133
YML113W	DAT1	-0.214082
YBR186W	PCH2	-0.21216
YGR199W	PMT6	-0.210661
YIR030C	DCG1	-0.210571
YOR079C	ATX2	-0.21055
YDR144C	MKC7	-0.210344
YMR315W	YMR315W	-0.209789
YJL083W	TAX4	-0.208875
YLL060C	GTT2	-0.208309
YML131W	YML131W	-0.208117
YOL137W	BSC6	-0.208105
YOR321W	PMT3	-0.208083
YHR191C	CTF8	-0.207862
YLL030C	RRT7	-0.207681
YDR497C	ITR1	-0.207194
YOR012W	YOR012W	-0.206803
YHL016C	DUR3	-0.206639
YPL155C	KIP2	-0.206473
YGR260W	TNA1	-0.206308
YBL090W	MRP21	-0.206205
YDR387C	CIN10	-0.206081
YBL093C	ROX3	-0.20589
YGR089W	NNF2	-0.20565
YLR144C	ACF2	-0.204945
YMR223W	UBP8	-0.204682
YDL242W	YDL242W	-0.20421
YJL053W	PEP8	-0.204111
YHR198C	AIM18	-0.203881
YDR421W	ARO80	-0.203227
YHR137W	ARO9	-0.20286
YLL025W	PAU17	-0.202305
YDL206W	YDL206W	-0.202136
YIL100W	YIL100W	-0.201727
YDR400W	URH1	-0.2003
YLR357W	RSC2	-0.200218
YLL024C	SSA2	-0.200116
YPL163C	SVS1	-0.200083
YBR067C	TIP1	-0.198911
YBR113W	YBR113W	-0.198614
YHR003C	TCD1	-0.197764
YDL112W	TRM3	-0.197289
YIL064W	EFM4	-0.197275
YBL059W	YBL059W	-0.196991
YGR281W	YOR1	-0.196782
YGL081W	YGL081W	-0.19624
YIR039C	YPS6	-0.195338
YBR271W	EFM2	-0.194344
YGL027C	CWH41	-0.193678
YMR274C	RCE1	-0.193329
YLR422W	DCK1	-0.192503
YPR198W	SGE1	-0.192499
YLR253W	MCP2	-0.192398
YHR028C	DAP2	-0.192391
YPL201C	YIG1	-0.1922
YDL079C	MRK1	-0.191259
YDR436W	PPZ2	-0.190313
YPL269W	KAR9	-0.189862
YPR011C	YPR011C	-0.189615
YNL065W	AQR1	-0.189179
YLR297W	YLR297W	-0.18909
YHR033W	YHR033W	-0.186365
YHL045W	YHL045W	-0.185623
YGR160W	YGR160W	-0.185604
YJL047C	RTT101	-0.184894
YJR082C	EAF6	-0.183783
YLR126C	YLR126C	-0.183669
YML111W	BUL2	-0.183516
YOL056W	GPM3	-0.183258
YOR283W	YOR283W	-0.183225
YGR287C	IMA1	-0.182087
YJL079C	PRY1	-0.181428
YGR062C	COX18	-0.181067
YCR043C	YCR043C	-0.18103
YGL028C	SCW11	-0.180409
YJR031C	GEA1	-0.179998
YDR216W	ADR1	-0.179854
YKR034W	DAL80	-0.179663
YCL035C	GRX1	-0.179558
YOR130C	ORT1	-0.179383
YCR098C	GIT1	-0.179164
YER073W	ALD5	-0.178516
YCR071C	IMG2	-0.178238
YOR129C	AFI1	-0.177968
YOL122C	SMF1	-0.177747
YPL165C	SET6	-0.177332
YHL008C	YHL008C	-0.177279
YLR190W	MMR1	-0.177235
YPL273W	SAM4	-0.177076
YFR041C	ERJ5	-0.176426
YOR234C	RPL33B	-0.176349
YJL049W	CHM7	-0.176248
YCL027W	FUS1	-0.175859
YEL008W	YEL008W	-0.175833
YGR084C	MRP13	-0.174907
YCR100C	YCR100C	-0.173859
YOL088C	MPD2	-0.173738
YDR462W	MRPL28	-0.173674
YIR019C	FLO11	-0.173563
YIL006W	YIA6	-0.172664
YDR461W	MFA1	-0.172663
YLR285W	NNT1	-0.172251
YOR014W	RTS1	-0.172244
YML120C	NDI1	-0.172073
YOL150C	YOL150C	-0.170474
YOL039W	RPP2A	-0.170114
YNL070W	TOM7	-0.170089
YOR328W	PDR10	-0.169951
YER032W	FIR1	-0.168955
YDR379W	RGA2	-0.168644
YPR146C	YPR146C	-0.16853
YDL037C	BSC1	-0.167672
YER156C	YER156C	-0.167455
YPR008W	HAA1	-0.167325
YKL062W	MSN4	-0.166986
YOL115W	PAP2	-0.16693
YFR033C	QCR6	-0.166622
YDR133C	YDR133C	-0.165389
YFR034C	PHO4	-0.165315
YPL115C	BEM3	-0.165246
YDR446W	ECM11	-0.165126
YOR101W	RAS1	-0.164416
YOR177C	MPC54	-0.164123
YLR356W	ATG33	-0.163615
YDR124W	YDR124W	-0.163568
YDR152W	GIR2	-0.163335
YKL190W	CNB1	-0.163057
YOR355W	GDS1	-0.16297
YPL181W	CTI6	-0.16288
YOR213C	SAS5	-0.161208
YML100W	TSL1	-0.161099
YGR259C	YGR259C	-0.160904
YJR033C	RAV1	-0.160875
YGR023W	MTL1	-0.160194
YLL010C	PSR1	-0.159764
YPR090W	YPR090W	-0.159762
YLR241W	CSC1	-0.159169
YJR036C	HUL4	-0.158904
YMR075C-A	YMR075C-A	-0.158309
YOR322C	LDB19	-0.158042
YJL208C	NUC1	-0.157955
YER044C	ERG28	-0.157388
YEL020C	PXP1	-0.156891
YDL061C	RPS29B	-0.156766
YEL067C	YEL067C	-0.156347
YHR014W	SPO13	-0.156186
YCR073C	SSK22	-0.155782
YLR403W	SFP1	-0.155519
YDL234C	GYP7	-0.155309
YDL236W	PHO13	-0.155298
YMR256C	COX7	-0.155256
YNL301C	RPL18B	-0.154725
YPL220W	RPL1A	-0.154546
YIL170W	YIL170W	-0.153992
YIR043C	YIR043C	-0.153686
YJL149W	DAS1	-0.152872
YCL076W	YCL076W	-0.152414
YJL082W	IML2	-0.152243
YIL165C	YIL165C	-0.15193
YGR284C	ERV29	-0.151886
YJL190C	RPS22A	-0.151668
YGR214W	RPS0A	-0.151623
YIL070C	MAM33	-0.151489
YGL082W	YGL082W	-0.151463
YKR077W	MSA2	-0.151439
YBR240C	THI2	-0.150787
YJL145W	SFH5	-0.150601
YDR251W	PAM1	-0.150306
YNL325C	FIG4	-0.150207
YOL068C	HST1	-0.150179
YGR052W	FMP48	-0.150008
YEL043W	YEL043W	-0.149509
YBR068C	BAP2	-0.149243
YCR059C	YIH1	-0.148858
YBR130C	SHE3	-0.148598
YER115C	SPR6	-0.148282
YJL038C	LOH1	-0.148192
YDR163W	CWC15	-0.147192
YOL153C	YOL153C	-0.147175
YPR184W	GDB1	-0.14712
YGL263W	COS12	-0.147011
YPR053C	YPR053C	-0.146885
YDR488C	PAC11	-0.146721
YPR043W	RPL43A	-0.146562
YLR413W	INA1	-0.146045
YNL145W	MFA2	-0.145942
YPL133C	RDS2	-0.145039
YCR001W	YCR001W	-0.144839
YKR088C	TVP38	-0.144587
YDL231C	BRE4	-0.142609
YCL014W	BUD3	-0.142509
YLR365W	YLR365W	-0.142024
YDL066W	IDP1	-0.141949
YHR135C	YCK1	-0.141844
YER064C	VHR2	-0.140654
YBR288C	APM3	-0.140039
YMR316C-B	YMR316C-B	-0.139206
YKR089C	TGL4	-0.138783
YBR293W	VBA2	-0.138254
YIL094C	LYS12	-0.137386
YNL217W	YNL217W	-0.137145
YGR201C	YGR201C	-0.137057
YJR084W	YJR084W	-0.136863
YKL169C	YKL169C	-0.136848
YDR310C	SUM1	-0.136749
YDR471W	RPL27B	-0.136593
YLR013W	GAT3	-0.136241
YIL116W	HIS5	-0.136028
YGL133W	ITC1	-0.13559
YMR158W-A	YMR158W-A	-0.135553
YOR338W	YOR338W	-0.135356
YDL162C	YDL162C	-0.135335
YOL096C	COQ3	-0.134598
YKL087C	CYT2	-0.133975
YJR058C	APS2	-0.133834
YGL261C	PAU11	-0.133627
YGR039W	YGR039W	-0.133197
YOR314W	YOR314W	-0.13298
YDR032C	PST2	-0.132973
YIR004W	DJP1	-0.132591
YIL010W	DOT5	-0.132575
YPL272C	PBI1	-0.132242
YIL090W	ICE2	-0.131913
YIL124W	AYR1	-0.131727
YDL178W	DLD2	-0.131642
YGR053C	YGR053C	-0.130944
YGL062W	PYC1	-0.130723
YGL083W	SCY1	-0.129927
YLR280C	YLR280C	-0.129415
YDR275W	BSC2	-0.12933
YFL041W	FET5	-0.129066
YOR173W	DCS2	-0.128666
YER087C-A	YER087C-A	-0.127809
YIL099W	SGA1	-0.12689
YBR007C	DSF2	-0.126714
YHR093W	AHT1	-0.126593
YJR119C	JHD2	-0.125008
YBL081W	YBL081W	-0.124839
YDR185C	UPS3	-0.124553
YNR028W	CPR8	-0.123265
YPR154W	PIN3	-0.122957
YLL058W	YLL058W	-0.122381
YFL044C	OTU1	-0.122241
YGR101W	PCP1	-0.122173
YJL027C	YJL027C	-0.121867
YBL101C	ECM21	-0.121689
YLR288C	MEC3	-0.121333
YJR100C	AIM25	-0.121171
YOL025W	LAG2	-0.120632
YOL138C	RTC1	-0.119963
YDR273W	DON1	-0.119138
YIL079C	AIR1	-0.118263
YJL060W	BNA3	-0.117773
YOL014W	YOL014W	-0.117505
YHR162W	MPC2	-0.117458
YKR013W	PRY2	-0.117329
YDR229W	IVY1	-0.11628
YJR116W	TDA4	-0.116182
YOR069W	VPS5	-0.11519
YNL045W	LAP2	-0.11509
YOR072W	YOR072W	-0.114366
YMR221C	FMP42	-0.114092
YLR438W	CAR2	-0.11379
YOL027C	MDM38	-0.113721
YOR375C	GDH1	-0.113473
YGL085W	LCL3	-0.112647
YKL061W	BLI1	-0.11219
YHR127W	YHR127W	-0.111471
YMR317W	YMR317W	-0.111276
YOR180C	DCI1	-0.110711
YDL219W	DTD1	-0.110393
YDL230W	PTP1	-0.110273
YBR285W	YBR285W	-0.109393
YMR216C	SKY1	-0.108318
YPR099C	YPR099C	-0.108304
YIR037W	HYR1	-0.107917
YFL020C	PAU5	-0.107888
YHR105W	YPT35	-0.107684
YEL052W	AFG1	-0.107071
YLR246W	ERF2	-0.106586
YPR066W	UBA3	-0.106483
YPL034W	YPL034W	-0.106243
YKL071W	YKL071W	-0.104499
YER046W-A	YER046W-A	-0.10417
YBR218C	PYC2	-0.103848
YOR357C	SNX3	-0.103574
YOL108C	INO4	-0.103335
YDL134C-A	YDL134C-A	-0.102815
YOR109W	INP53	-0.102622
YFL055W	AGP3	-0.102578
YFR023W	PES4	-0.101371
YKR065C	PAM17	-0.100767
YPL185W	YPL185W	-0.100717
YGL154C	LYS5	-0.10045
YER044C-A	MEI4	-0.0999404
YLL017W	YLL017W	-0.0988919
YNR029C	YNR029C	-0.0988431
YJL118W	YJL118W	-0.0979937
YNL066W	SUN4	-0.0975693
YKL163W	PIR3	-0.097458
YJR149W	YJR149W	-0.0971692
YBR260C	RGD1	-0.0970886
YKL010C	UFD4	-0.0965845
YOR031W	YOR031W	-0.0964192
YGR230W	BNS1	-0.0962932
YFR035C	YFR035C	-0.0962388
YDL091C	UBX3	-0.0958722
YGL229C	SAP4	-0.0955235
YDR358W	GGA1	-0.0954488
YEL041W	YEF1	-0.0951821
YOR228C	MCP1	-0.0951615
YDR022C	ATG31	-0.0947437
YGL176C	YGL176C	-0.0940859
YHL023C	NPR3	-0.0938674
YBR146W	MRPS9	-0.091873
YIL173W	VTH1	-0.0918531
YML129C	COX14	-0.0915076
YPR155C	NCA2	-0.0903828
YBR291C	CTP1	-0.0901233
YDR333C	RQC1	-0.0892217
YPL192C	PRM3	-0.0890357
YOR135C	IRC14	-0.0889314
YDR035W	ARO3	-0.0888985
YOL075C	YOL075C	-0.088636
YOR059C	LPL1	-0.0884759
YPR189W	SKI3	-0.0878552
YEL046C	GLY1	-0.0873393
YHL044W	YHL044W	-0.0870318
YOR065W	CYT1	-0.0859285
YPR100W	MRPL51	-0.085339
YNR033W	ABZ1	-0.0852571
YDR467C	YDR467C	-0.0849506
YOR343C	YOR343C	-0.0849179
YDR084C	TVP23	-0.0845397
YGR055W	MUP1	-0.0844493
YNR002C	ATO2	-0.0837201
YBR058C	UBP14	-0.0835294
YPR017C	DSS4	-0.0819889
YOL147C	PEX11	-0.0819444
YPR040W	TIP41	-0.0817703
YHR176W	FMO1	-0.0816134
YHL032C	GUT1	-0.0815914
YNR007C	ATG3	-0.081471
YNL141W	AAH1	-0.0813929
YOR358W	HAP5	-0.081179
YOR064C	YNG1	-0.0805239
YKL155C	RSM22	-0.0802882
YGR045C	YGR045C	-0.0801277
YBR264C	YPT10	-0.0790319
YPR156C	TPO3	-0.0790191
YJL077C	ICS3	-0.0789559
YPR050C	YPR050C	-0.078038
YFR024C	YFR024C	-0.0778849
YHL003C	LAG1	-0.0778006
YPL174C	NIP100	-0.0776999
YMR210W	MGL2	-0.0774076
YKR009C	FOX2	-0.0771826
YLR137W	RKM5	-0.0771398
YPL132W	COX11	-0.0769209
YOL062C	APM4	-0.0768929
YER178W	PDA1	-0.0768873
YKL156W	RPS27A	-0.0761392
YMR233W	TRI1	-0.0758515
YLR047C	FRE8	-0.0757589
YHR094C	HXT1	-0.0757528
YGR269W	YGR269W	-0.0757359
YLR092W	SUL2	-0.0755785
YOL106W	YOL106W	-0.0746258
YBL080C	PET112	-0.0745837
YOR043W	WHI2	-0.0743685
YPR027C	YPR027C	-0.0737205
YDL011C	YDL011C	-0.0732121
YDL222C	FMP45	-0.0725412
YJR051W	OSM1	-0.0723072
YNL027W	CRZ1	-0.0722378
YGR096W	TPC1	-0.0719654
YGL021W	ALK1	-0.0717333
YBR057C	MUM2	-0.0711054
YDR183W	PLP1	-0.0709859
YFR015C	GSY1	-0.0700655
YOR306C	MCH5	-0.069356
YPL073C	YPL073C	-0.0691637
YNL288W	CAF40	-0.0686891
YBR205W	KTR3	-0.0686197
YKR067W	GPT2	-0.06841
YGR014W	MSB2	-0.0683044
YEL025C	YEL025C	-0.0679662
YKR104W	YKR104W	-0.0674108
YNL316C	PHA2	-0.0673971
YGL045W	RIM8	-0.0666526
YGR286C	BIO2	-0.0658893
YOR190W	SPR1	-0.0653352
YIL027C	EMC5	-0.0652709
YPL270W	MDL2	-0.0651148
YJR096W	YJR096W	-0.0646166
YMR162C	DNF3	-0.0643934
YGR227W	DIE2	-0.0641283
YLR112W	YLR112W	-0.0638263
YJL100W	LSB6	-0.0638058
YDR541C	YDR541C	-0.0626549
YKR028W	SAP190	-0.0625112
YMR171C	EAR1	-0.0624693
YGR010W	NMA2	-0.0622967
YIL032C	YIL032C	-0.0621799
YLL047W	YLL047W	-0.0619826
YOL100W	PKH2	-0.0618085
YLR453C	RIF2	-0.0614455
YNL211C	MRX7	-0.0606354
YFL014W	HSP12	-0.0603312
YKL217W	JEN1	-0.0601815
YBR050C	REG2	-0.0599252
YOR223W	DSC3	-0.0599061
YOL085C	YOL085C	-0.0587945
YGR049W	SCM4	-0.0583658
YNR019W	ARE2	-0.0582494
YMR176W	ECM5	-0.0580333
YDR528W	HLR1	-0.0574311
YLR121C	YPS3	-0.0572405
YDL174C	DLD1	-0.0567965
YER098W	UBP9	-0.0560667
YCL032W	STE50	-0.0553024
YGL157W	ARI1	-0.0552344
YPR170C	YPR170C	-0.0550237
YFR040W	SAP155	-0.0548967
YDL177C	YDL177C	-0.054863
YMR299C	DYN3	-0.0548535
YGR164W	YGR164W	-0.0540154
YEL064C	AVT2	-0.053195
YER038W-A	FMP49	-0.053103
YHR049C-A	YHR049C-A	-0.0526404
YDR200C	VPS64	-0.0524458
YPL207W	TYW1	-0.0503027
YCL057W	PRD1	-0.0501131
YHR133C	NSG1	-0.0499889
YKR018C	YKR018C	-0.0496566
YMR099C	YMR099C	-0.0495986
YDL135C	RDI1	-0.0490725
YNL159C	ASI2	-0.048894
YIL057C	RGI2	-0.0486417
YER131W	RPS26B	-0.0476315
YNR073C	MAN2	-0.047329
YIL145C	PAN6	-0.047173
YNR013C	PHO91	-0.0470844
YPR046W	MCM16	-0.0467005
YLL039C	UBI4	-0.0465953
YJL094C	KHA1	-0.0465772
YDR509W	YDR509W	-0.045097
YCL050C	APA1	-0.0447533
YLR171W	YLR171W	-0.0446092
YMR180C	CTL1	-0.0443697
YIL050W	PCL7	-0.0437857
YJL070C	YJL070C	-0.0432313
YOR141C	ARP8	-0.0427684
YKL030W	YKL030W	-0.042766
YOR247W	SRL1	-0.0427515
YOR276W	CAF20	-0.0424945
YJL089W	SIP4	-0.0423131
YER079W	YER079W	-0.0421454
YGR080W	TWF1	-0.0420695
YDL050C	YDL050C	-0.0420123
YCR023C	YCR023C	-0.0419963
YOR051C	ETT1	-0.0412404
YJL107C	YJL107C	-0.0407649
YML108W	YML108W	-0.0401575
YBR164C	ARL1	-0.0400995
YJL132W	YJL132W	-0.0398995
YDL237W	AIM6	-0.039848
YLL007C	LMO1	-0.0392995
YPL162C	YPL162C	-0.0391216
YDL229W	SSB1	-0.0391093
YPR145W	ASN1	-0.0383004
YGR031W	IMO32	-0.0382901
YPR042C	PUF2	-0.0372385
YBR016W	YBR016W	-0.0369067
YPR134W	MSS18	-0.0360551
YDR345C	HXT3	-0.035775
YKR046C	PET10	-0.0354029
[truncated: 2,287 more rows]
