# Supplementary material for: Wheat microbiome bacteria can reduce virulence of a plant pathogenic fungus by altering histone acetylation
Source: Nat Commun. 2018 Aug 24;9:3429. doi: 10.1038/s41467-018-05683-7 (PMC6109063; doi:10.1038/s41467-018-05683-7)
Supplement: Supplementary file 9 — Supplementary Data 3 [file 41467_2018_5683_MOESM9_ESM.xlsx]

## Sheet: Sheet1
Supplementary data 3. Gene IDs of partial tested mutants in Fusarium graminearum
ATP-binding cassettes
FGSG_08373	FGSG_02025	FGSG_07325	FGSG_12704	FGSG_05076	FGSG_10706
FGSG_00541	FGSG_08532	FGSG_08308	FGSG_01885	FGSG_05589	FGSG_10935
FGSG_02786	FGSG_09528	FGSG_09017	FGSG_02749	FGSG_07383	FGSG_11240
FGSG_03323	FGSG_09706	FGSG_09611	FGSG_03032	FGSG_08027	FGSG_11272
FGSG_04336	FGSG_01388	FGSG_09707	FGSG_03805	FGSG_08309	FGSG_07165
FGSG_06771	FGSG_02847	FGSG_10547	FGSG_05527	FGSG_08312	FGSG_09732
FGSG_06881	FGSG_02870	FGSG_10995	FGSG_10911	FGSG_08830	FGSG_02316
FGSG_07516	FGSG_03735	FGSG_11028	FGSG_00046	FGSG_09329	FGSG_04440
FGSG_08823	FGSG_03882	FGSG_01526	FGSG_00669	FGSG_10577	FGSG_05571
FGSG_11988	FGSG_04580	FGSG_06012	FGSG_02139	FGSG_06565	FGSG_06141
Transcription factors
FGSG_13120	FGSG_09654	FGSG_06944	FGSG_06359	FGSG_10069	FGSG_09464
FGSG_00750	FGSG_02814	FGSG_08634	FGSG_06071	FGSG_08182	FGSG_00568
FGSG_06311	FGSG_10129	FGSG_05304	FGSG_01307	FGSG_08028	FGSG_01877
FGSG_10470	FGSG_10384	FGSG_00385	FGSG_00515	FGSG_07067	FGSG_09904
FGSG_01173	FGSG_01665	FGSG_01327	FGSG_09832	FGSG_01293	FGSG_07433
FGSG_06291	FGSG_05520	FGSG_05475	FGSG_10142	FGSG_00719	FGSG_02803
FGSG_01555	FGSG_08481	FGSG_09019	FGSG_00477	FGSG_00574	FGSG_04084
FGSG_05171	FGSG_08572	FGSG_00930	FGSG_01341	FGSG_00147	FGSG_08924
FGSG_06651	FGSG_08719	FGSG_09339	FGSG_04083	FGSG_13746	FGSG_02320
FGSG_03536	FGSG_10716	FGSG_00324	FGSG_06427	FGSG_06228	FGSG_02531
FGSG_08617	FGSG_08769	FGSG_07546	FGSG_06871	FGSG_10429	FGSG_00573
FGSG_13711	FGSG_02083	FGSG_12781	FGSG_07052	FGSG_07265	FGSG_07157
FGSG_02527	FGSG_00584	FGSG_07420	FGSG_07928	FGSG_02398	FGSG_00902
FGSG_09868	FGSG_01022	FGSG_09524	FGSG_11416	FGSG_08696	FGSG_02743
FGSG_02718	FGSG_01106	FGSG_09349	FGSG_01182	FGSG_07177	FGSG_05399
FGSG_06948	FGSG_01350	FGSG_07133	FGSG_00729	FGSG_06542	FGSG_05857
FGSG_10269	FGSG_04134	FGSG_02068	FGSG_10179	FGSG_02719	FGSG_08737
FGSG_09992	FGSG_10517	FGSG_01176
Epigenetic modification related proteins
FGSG_07445	FGSG_07289	FGSG_06954	FGSG_10841	FGSG_02327	FGSG_17227
FGSG_02778	FGSG_09919	FGSG_01925	FGSG_06877	FGSG_07327	FGSG_07254
FGSG_00899	FGSG_06227	FGSG_01193	FGSG_09313	FGSG_12683	FGSG_00280
FGSG_05558	FGSG_00519	FGSG_06172	FGSG_01207	FGSG_09935	FGSG_04254
FGSG_08916	FGSG_04324	FGSG_00856	FGSG_05134	FGSG_01505	FGSG_06047
FGSG_00915	FGSG_13497	FGSG_04108	FGSG_09630	FGSG_05977	FGSG_02040
FGSG_09564	FGSG_01353	FGSG_15795	FGSG_08558	FGSG_10805	FGSG_07600
FGSG_07047	FGSG_05636	FGSG_15909	FGSG_08314	FGSG_06769	FGSG_07660
FGSG_05413	FGSG_06225	FGSG_04321	FGSG_02029	FGSG_01194	FGSG_03525
FGSG_00414	FGSG_09218	FGSG_16720	FGSG_07621	FGSG_02930	FGSG_05685
FGSG_09543	FGSG_16002	FGSG_16557	FGSG_07964	FGSG_01744	FGSG_08741
FGSG_02326	FGSG_00780	FGSG_00657	FGSG_16910	FGSG_03567	FGSG_03011
