# Supplementary material for: Wheat microbiome bacteria can reduce virulence of a plant pathogenic fungus by altering histone acetylation
Source: Nat Commun. 2018 Aug 24;9:3429. doi: 10.1038/s41467-018-05683-7 (PMC6109063; doi:10.1038/s41467-018-05683-7)
Supplement: Supplementary file 10 — Supplementary Data 4 [file 41467_2018_5683_MOESM10_ESM.xlsx]

## Sheet: Sheet1
Supplementary data 4. Penetration related genes in Fusarium graminearum
Genes in the FgGpmk1 mitogen-activated protein kinase cascade
Gene	Annotation
FgSHO1	Two-component sensor histidine kinase Sho1
FgSLN1	Two-component sensor histidine kinase SLN1
FgSTE11	Ste11 kinase
FgSTE7	Ste7 mkk kinase
FgGPMK1	Mitogen-activated protein kinase
FgSET12	Transcription factor Ste12
Plant cell wall degrading enzyme genes
Locus	Annotation
FGRRES_05906	extracellular lipase,FGL1
FGRRES_11487	endo-beta-xylanase c
FGRRES_09821	glycoside hydrolase family 43
FGRRES_06605	beta-glucosidase
FGRRES_03462	alpha-glucosidase
FGRRES_08797	alpha-d-xyloside xylohydrolase
FGRRES_00184	xylanase 1
FGRRES_08265	spr1-exo- -beta-glucanase precursor
FGRRES_06397	endo-beta- -glucanase d
FGRRES_03269	beta-galactosidase
FGRRES_08610	alpha-d-xyloside xylohydrolase
FGRRES_00807	beta-mannosidase
FGRRES_07542	alpha-n-arabinofuranosidase c
FGRRES_05973	alpha-n-arabinofuranosidase c
FGRRES_02314	exo-beta-d-glucosaminidase
FGRRES_02632	exo-beta-d-glucosaminidase
FGRRES_13861	beta-mannosidase b
FGRRES_09226	glucosidase alpha subunit
FGRRES_02687	glycoside hydrolase family 43
