# Supplementary material for: Wheat microbiome bacteria can reduce virulence of a plant pathogenic fungus by altering histone acetylation
Source: Nat Commun. 2018 Aug 24;9:3429. doi: 10.1038/s41467-018-05683-7 (PMC6109063; doi:10.1038/s41467-018-05683-7)
Supplement: Supplementary file 11 — Supplementary Data 5 [file 41467_2018_5683_MOESM11_ESM.xlsx]

## Sheet: Sheet1
Supplementary data 5. Primers used in this study
Primers	Sequence(5'to3')	Relevant characteristics
Primers for knocking out SAGA complex genes	Primers for knocking out other acetyltransferase genes	Primers for knocking out other acetyltransferase genes
FgPCN-UP-F	TGATGCAGGCACAGACTCA	PCR primers to amplify upstream fragment of FgPCN
FgPCN-UP-R	CAAAATAGGCATTGATGTGTTGACCTCCAAGGCGATGATAGCGACAA
FgPCN-DOWN-F	CTCGTCCGAGGGCAAAGGAATAGAGTAGCACGAGGAGTTCCTTCGATT	PCR primers to amplify downstream fragment of FgPCN
FgPCN-DOWN-R	TGCTGGTCATGGACTTCTTT
FgPCN-ID-F	ACTCAAGGAAAGTCTCCGCTT	PCR primers for identification FgPCN deletion transformants
FgPCN-ID-R	TTCCACAAAAGGATCGGAGT
FgPCN-GFP-C-F	ACTCACTATAGGGCGAATTGGGTACTCAAATTGGTTTGCAACGCTTGTTCAATGTC	PCR primers to amplify the entire FgPCN for construction of PYF11(GFP)-FgPCN
FgPCN-GFP-C-R	CACCACCCCGGTGAACAGCTCCTCGCCCTTGCTCACCTGAGCAATGCTTTCTGGGCT
FgPCN-GFP-ID-F	CTTGTGGAGGACGAAGACCTG	PCR forword primer for identification FgPCN Complement transformants
FgADA3-up-F	CAGACGACGATCTTGTTCTTG	PCR primers to amplify upstream fragment of FgADA3
FgADA3-up-R	CAAAATAGGCATTGATGTGTTGACCTCCTTTAGCCAGCGTGGAATGAT
FgADA3-DOWN-F	CTCGTCCGAGGGCAAAGGAATAGAGTAGTGATTCAAAGCGAGGCGTTT	PCR primers to amplify downstream fragment of FgADA3
FgADA3-DOWN-R	CGATTTTGCCATTGGCGTTA
FgADA3-ID-F	TCCTATCTCCTTAACCTCCGA	PCR primers for identification FgADA3 deletion transformants
FgADA3-ID-R	AAACCATAGCTGGCGGCTCT
FgADA3-GFP-C-F	ACTCACTATAGGGCGAATTGGGTACTCAAATTGGTTTGGAAGGAGTTGACGGTCTTT	PCR primers to amplify the entire FgADA3 for construction of PYF11(GFP)-FgADA3
FgADA3-GFP-C-R	CACCACCCCGGTGAACAGCTCCTCGCCCTTGCTCACTTCCTCCTCCACCTCCTCATC
FgADA3-GFP-ID-F	ATGCTAATCAATGGCGCGCGTAAAT	PCR forword primer for identification FgADA3 Complement transformants
FgGCN5-UP-F	TTTGGACATGAACTCTGGGTG	PCR primers to amplify upstream fragment of gGCN5
FgGCN5-UP-R	CAAAATAGGCATTGATGTGTTGACCTCCAACCCAGGTTGTTGGGACTT
FgGCN5-DOWN-F	CTCGTCCGAGGGCAAAGGAATAGAGTAGGTCAAAAAACTAAAAGCGGGG	PCR primers to amplify downstream fragment of gGCN5
FgGCN5-DOWN-R	ATCACCATCACCAAACCCAA
FgGCN5-ID-F	GCATCGTGGCCATAGACTAAT	PCR primers for identification gGCN5 deletion transformants
FgGCN5-ID-R	ATCATGCCGATTCGCTTGT
FgGCN5-GFP-C-F	ACTCACTATAGGGCGAATTGGGTACTCAAATTGGTTTTTGGACATGAACTCTGGGTG	PCR primers to amplify the entire FgGCN5 for construction of PYF11(GFP)-Ggcn5
FgGCN5-GFP-C-R	GAGGAGCCTGAATGTTGAGTGGAATGATGTTTCTCAGGCTCCAGGTGAGACCA
FgGCN5-GFP-ID-F	CATCTTCTTCAAGGACGACG	PCR forword primer for identification FgGCN5 Complement transformants
FgSGF73-UP-F	GCACACAACATGGCCATAAGA	PCR primers to amplify upstream fragment of FgSGF73
FgSGF73-UP-R	CAAAATAGGCATTGATGTGTTGACCTCCTTGAGCGATGATCGTGAATG
FgSGF73-DOWN-F	CTCGTCCGAGGGCAAAGGAATAGAGTAGATATTACATGCCTCGGGACAT	PCR primers to amplify downstream fragment of FgSGF73
FgSGF73-DOWN-R	AGCGATCCATGCTATTGGTA
FgSGF73-ID-F	CAATCGCAAGGCACCTAACTA	PCR primers for identification FgSGF73 deletion transformants
FgSGF73-ID-R	ACGCGCGCTACCAAATTTA
FgSGF73-GFP-C-F	ACTCACTATAGGGCGAATTGGGTACTCAAATTGGTTTACAAAGGCACACAACATGGC	PCR primers to amplify the entire FgSGF73 for construction of PYF11(GFP)-FgSGF73
FgSGF73-GFP-C-R	CACCACCCCGGTGAACAGCTCCTCGCCCTTGCTCACTGCTCTGCTTGAAACCGAGGG
FgSGF73-GFP-ID-F	ATGGAGACCACAACCTTTGATAC	PCR forword primer for identification FgSGF73 Complement transformants
FgSPT8-UP-F	CGAGAGACTTGCATGGGAGTT	PCR primers to amplify upstream fragment of FgSPT8
FgSPT8-UP-R	CAAAATAGGCATTGATGTGTTGACCTCCAGAAACGAGAGTGTTTGGGTT
FgSPT8-DOWN-F	CTCGTCCGAGGGCAAAGGAATAGAGTAGTCTTTTCTGTTAGGGGCGTT	PCR primers to amplify downstream fragment of FgSPT8
FgSPT8-DOWN-R	AGACAGATGGAGTCCCGAGAA
FgSPT8-ID-F	CCATGTATTGATCGGTGCTT	PCR primers for identification FgSPT8 deletion transformants
FgSPT8-ID-R	TTGAATTGTGATCTGGGCGA
FgSPT8-GFP-C-F	ACTCACTATAGGGCGAATTGGGTACTCAAATTGGTTATGAAGGTGTTGAGGCAGTGT	PCR primers to amplify the entire FgPCN for construction of PYF11(GFP)-FgSPT8
FgSPT8-GFP-C-R	CACCACCCCGGTGAACAGCTCCTCGCCCTTGCTCACCTGCTCATCAAACGATTGTAGTG
FgSPT8-GFP-ID-F	GTCACGATCTCCACCCACCCGAAAT	PCR forword primer for identification FgSPT8 Complement transformants
FgSPT3-UP-F	CACCACAGGAGAAACCAGAGA	PCR primers to amplify upstream fragment of FgSPT3
FgSPT3-UP-R	CAAAATAGGCATTGATGTGTTGACCTCCTGAGACTCCAACAATTCTGGG
FgSPT3-DOWN-F	CTCGTCCGAGGGCAAAGGAATAGAGTAGTGGCAATGTCATGAATTATCG	PCR primers to amplify downstream fragment of FgSPT3
FgSPT3-DOWN-R	TACAAAGAGATCGTCGTCGTG
FgSPT3-ID-F	TATCACAAACGGCGTTACTGC	PCR primers for identification FgSPT3 deletion transformants
FgSPT3-ID-R	ACACATGTGGCCAAGCAAACT
FgSPT3-GFP-C-F	ACTCACTATAGGGCGAATTGGGTACTCAAATTGGTTTAATACCCAAGACGCACCACA	PCR primers to amplify the entire FgSPT3 for construction of PYF11(GFP)-FgSPT3
FgSPT3-GFP-C-R	CACCACCCCGGTGAACAGCTCCTCGCCCTTGCTCACGAAGATGTTGAGTGGCGTATG
FgSPT3-GFP-ID-F	CATCAGATGATATTGTAGACAT	PCR forword primer for identification FgSPT3 Complement transformants
FgTRI1-GFP-C-F	ACTCACTATAGGGCGAATTGGGTACTCAAATTGGTTTATGAGTCTGTGGGGTGGATG	PCR primers to amplify the entire FgTRI1 for construction of PYF11(GFP)-FgTRI1
FgTRI1-GFP-C-R	CACCACCCCGGTGAACAGCTCCTCGCCCTTGCTCACGTCATCCTGTACCAATTCCAATC
FgTRI1-GFP-ID-F	GGTGCGAGAAGCGCAGTCCGACATC	PCR forword primer for identification FgTRI1 Complement transformants
GFP-ID-R	CTTGTACAGCTCGTCCATGCCGAGAG	PCR Reverse primer C' terminal GFPcomplement identification, general
Primers for knocking out other acetyltransferase genes
Fg02040-UP-F	TTTGTTTAACCCCGCAGTGA	PCR primers to amplify upstream fragment of Fg02040
Fg02040-UP--R	CAAAATAGGCATTGATGTGTTGACCTCCATGGGGACTGATTTTGCGAT
Fg02040-DOWN-F	CTCGTCCGAGGGCAAAGGAATAGAGTAGTGCAGAGTACAGGGTAACGAA	PCR primers to amplify downstream fragment of Fg02040
Fg02040-DOWN-R	GGCATCTAAAGGTGCTGCTAA
Fg02040-ID-F	CGTGACCGAGTTATTGACCTT	PCR primers for identification Fg02040 deletion transformants
Fg020401-ID-R	TTCCAAGATCTGAGGCATCA
Fg06307-UP-F	GTTGTCTGCGGACAAATGGTT	PCR primers to amplify upstream fragment of Fg06307
Fg06307-UP--R	CAAAATAGGCATTGATGTGTTGACCTCCTTTCTTGGAGCGTACCCTTT
Fg06307-DOWN-F	CTCGTCCGAGGGCAAAGGAATAGAGTAGCTTGTCGTCGTTTTGTTGGA	PCR primers to amplify downstream fragment of Fg06307
Fg06307-DOWN-R	AACTTCTTCGAGAACTGCCCT
Fg06307-ID-F	ACTGCGAGCATAATTCGTGA	PCR primers for identification Fg06307 deletion transformants
Fg06307-ID-R	AGCCCCAACTTGAACGTTTA
Fg04254-UP-F	ATGTCTTTTCCTGGATGGCT	PCR primers to amplify upstream fragment of Fg04254
Fg04254-UP--R	CAAAATAGGCATTGATGTGTTGACCTCCTGACCTGTGTCGTCGTGTATT
Fg04254-DOWN-F	CTCGTCCGAGGGCAAAGGAATAGAGTAGAAAGCAAGCGAAAGACAAGA	PCR primers to amplify downstream fragment of Fg04254
Fg04254-DOWN-R	AGACGGGAAGATCGCTGATA
Fg04254-ID-F	GAAGAAAGCGCAGCCATTTT	PCR primers for identification Fg04254 deletion transformants
Fg04254-ID-R	AGGTGTGTCGATGATTTGGA
Fg08481-UP-F	GTTCATTTTGGACGGTATCG	PCR primers to amplify upstream fragment of Fg08481
Fg08481-UP--R	CAAAATAGGCATTGATGTGTTGACCTCCTGTTTGTGCGCTTGTCGTAA
Fg08481-DOWN-F	CTCGTCCGAGGGCAAAGGAATAGAGTAGTAACAGCGGGTAGCCACAGAT	PCR primers to amplify downstream fragment of Fg08481
Fg08481-DOWN-R	TAGCTTTGTTTCGCGGAACA
Fg08481-ID-F	TCGAATACTCGATAGGTCCCC	PCR primers for identification Fg08481 deletion transformants
Fg08481-ID-R	CCCTGAATAGTTGGTCTCCAA
Fg06047-UP-F	GACCAAACCACAGATCGAGTT	PCR primers to amplify upstream fragment of Fg06047
Fg06047-UP--R	CAAAATAGGCATTGATGTGTTGACCTCCTGCGACCCTCTTCTCTTGACT
Fg06047-DOWN-F	CTCGTCCGAGGGCAAAGGAATAGAGTAGGATGAACGGTGCAAGCATAGA	PCR primers to amplify downstream fragment of Fg06047
Fg06047-DOWN-R	TTTTCAGCCTTCCTTGTTGC
Fg06047-ID-F	TCCTTTGTTTCCTCTTCGACG	PCR primers for identification Fg06047 deletion transformants
Fg06047-ID-R	TGATATGCCCCAAAGACTCA
Fg08993-UP-F	TTGAGACTGCCCTTGCAGAA	PCR primers to amplify upstream fragment of Fg08993
Fg08993-UP--R	CAAAATAGGCATTGATGTGTTGACCTCCTGCAGGGGTACCTACTAAGGT
Fg08993-DOWN-F	CTCGTCCGAGGGCAAAGGAATAGAGTAGTTTGGGTAATGATTGGTTTGA	PCR primers to amplify downstream fragment of Fg08993
Fg08993-DOWN-R	TTTTGGGTGAACGAGGTGAGT
Fg08993-ID-F	ATGAAGTACCTTGAACCGTCC	PCR primers for identification Fg08993 deletion transformants
Fg08993-ID-R	TCGTGTACTTTTGACGTGCCA
Fg07254-UP-F	ACCCATCAGATAAATGGCGA	PCR primers to amplify upstream fragment of Fg07254
Fg07254-UP--R	CAAAATAGGCATTGATGTGTTGACCTCCCCTTGGAAATGGATTATGACG
Fg07254-DOWN-F	CTCGTCCGAGGGCAAAGGAATAGAGTAGAATTACGCGCGATCTACTCTG	PCR primers to amplify downstream fragment of Fg07254
Fg07254-DOWN-R	TGCTGGTATCACTGTTGAGGA
Fg07254-ID-F	TTAATTGAAACGCGCGGA	PCR primers for identification Fg07254 deletion transformants
Fg07254-ID-R	GACAGGCCTTTTAATGGCTT
Fg07600-UP-F	CTCGCGCATATACGATTCTGA	PCR primers to amplify upstream fragment of Fg07600
Fg07600-UP--R	CAAAATAGGCATTGATGTGTTGACCTCCTTGGGGAGATAGCGATGTCAT
Fg07600-DOWN-F	CTCGTCCGAGGGCAAAGGAATAGAGTAGCCCATAGGTCTGATGGAAACT	PCR primers to amplify downstream fragment of Fg07600
Fg07600-DOWN-R	GTAGTGAAGTGCCATGACCTG
Fg07600-ID-F	CACCTTGGGATCTGTACCAGT	PCR primers for identification Fg07600 deletion transformants
Fg07600-ID-R	TTGATCGTCGCTGACAAAGA
Fg10299-UP-F	TAAACACTCTGGCCCACGAAA	PCR primers to amplify upstream fragment of Fg10299
Fg10299-UP--R	CAAAATAGGCATTGATGTGTTGACCTCCTATTGGGGTGGAGGAGTGGT
Fg10299-DOWN-F	CTCGTCCGAGGGCAAAGGAATAGAGTAGGGGAAAATGAAAAAGTCACGG	PCR primers to amplify downstream fragment of Fg10299
Fg10299-DOWN-R	AATGCAAACACCAGACCAGA
Fg10299-ID-F	CGGCCTTCACTGTAAAGTTGA	PCR primers for identification Fg10299 deletion transformants
Fg10299-ID-R	ATCCTTGGGGATGACCAGG
Fg06376-UP-F	TCGGGCATCGGATCGAAA	PCR primers to amplify upstream fragment of Fg06376
Fg06376-UP--R	CAAAATAGGCATTGATGTGTTGACCTCCGATTTTTGAGATGATGGGGG
Fg06376-DOWN-F	CTCGTCCGAGGGCAAAGGAATAGAGTAGTGGGCGTGAGATTTCTTGTT	PCR primers to amplify downstream fragment of Fg06376
Fg06376-DOWN-R	CACCCTGGATCTTCATATGCA
Fg06376-ID-F	TCTGCATTGACAACTGCCAT	PCR primers for identification Fg06376 deletion transformants
Fg06376-ID-R	ATGAGGTGTGAGGGAAGCAAA
Fg01906-UP-F	ACTTGGAGAGTCTTCGGGCTT	PCR primers to amplify upstream fragment of Fg01906
Fg01906-UP--R	CAAAATAGGCATTGATGTGTTGACCTCCTCGTACTCTCAAAGGGAGCA
Fg01906-DOWN-F	CTCGTCCGAGGGCAAAGGAATAGAGTAGACTTGGAGAGTCTTCGGGCTT	PCR primers to amplify downstream fragment of Fg01906
Fg01906-DOWN-R	TCGTACTCTCAAAGGGAGCA
Fg01906-ID-F	ATCCATCTTACGCAATGCCA	PCR primers for identification Fg05248 deletion transformants
Fg01906-ID-R	TGTTGCATACGGACGCCTA
Fg05248-UP-F	ACTATCTGCTCGGGCTGGT	PCR primers to amplify upstream fragment of Fg05248
Fg05248-UP--R	CAAAATAGGCATTGATGTGTTGACCTCCTGTGGAACGCCACTACACTTT
Fg05248-DOWN-F	CTCGTCCGAGGGCAAAGGAATAGAGTAGATCATCAACCTCTGCTGCCA	PCR primers to amplify downstream fragment of Fg05248
Fg05248-DOWN-R	CGGCGAGACACTGGTGAAA
Fg05248-ID-F	AGCATCGAAGGGCGTGAT	PCR primers for identification Fg05248 deletion transformants
Fg05248-ID-R	TTGCCCAGATTCTCGAGTTG
Fg05938-UP-F	TCTAACGTCCTCGATGTTTGC	PCR primers to amplify upstream fragment of Fg05938
Fg05938-UP--R	CAAAATAGGCATTGATGTGTTGACCTCCCACGAAAGACCATATGCTCAA
Fg05938-DOWN-F	CTCGTCCGAGGGCAAAGGAATAGAGTAGACTGTTGATCACTGCGACCTT	PCR primers to amplify downstream fragment of Fg05938
Fg05938-DOWN-R	AAAAAAGAGGGATCGTCACG
Fg05938-ID-F	ACAAAATGATCGACCAGGGT	PCR primers for identification Fg05938 deletion transformants
Fg05938-ID-R	TAGCGGCGCTTCTCTTCAT
Fg06329-UP-F	ACGTCAGAGTCCTTGATCGTT	PCR primers to amplify upstream fragment of Fg06329
Fg06329-UP--R	CAAAATAGGCATTGATGTGTTGACCTCCTTTCTTACAGGGTCAGGCAA
Fg06329-DOWN-F	CTCGTCCGAGGGCAAAGGAATAGAGTAGCGGCATGGTGCAATATCATAT	PCR primers to amplify downstream fragment of Fg06329
Fg06329-DOWN-R	TGATGGCAACTGTCTGCTTT
Fg06329-ID-F	TCAACTCTCTGTCACGCCTT	PCR primers for identification Fg06329 deletion transformants
Fg06329-ID-R	TCAAGAACTGGACTTGGAAGC
Fg12570-UP-F	AACCAAGACGTCGAAAAGGA	PCR primers to amplify upstream fragment of Fg12570
Fg12570-UP-R	CAAAATAGGCATTGATGTGTTGACCTCCTGGGCAATGATGATGATGTG
Fg12570-DOWN-F	CTCGTCCGAGGGCAAAGGAATAGAGTAGGGTCACAAGAAAGGGTTTCTG	PCR primers to amplify downstream fragment of Fg12570
Fg12570-DOWN-R	TCGTGCATACCAACAAGATCG
Fg12570-ID-F	AGATCAGGAAGGTGTTGCGT	PCR primers for identification Fg12570 deletion transformants
Fg12570-ID-R	AAGTTTGCGCAGACCAAGGTT
Fg00377-UP-F	ACTGTTTGCCAATAAAGCGG	PCR primers to amplify upstream fragment of Fg00377
Fg00377-UP--R	CAAAATAGGCATTGATGTGTTGACCTCCTTGTTTCCTGTTGACGATCTG
Fg00377-DOWN-F	CTCGTCCGAGGGCAAAGGAATAGAGTAGTGGATGGCTCACAAGAAACA	PCR primers to amplify downstream fragment of Fg00377
Fg00377-DOWN-R	AGTCGGAGAGTGGCCATTGT
Fg00377-ID-F	GCTGTGAAACCGCTTATCAA	PCR primers for identification Fg00377 deletion transformants
Fg00377-ID-R	ATAATCGCCCTCAGATGGTT
Fg08357-UP-F	AACACCACAGTGTCGACGAAT	PCR primers to amplify upstream fragment of Fg08357
Fg08357-UP--R	CAAAATAGGCATTGATGTGTTGACCTCCTGAGTTGAGATTGAAGCGGGT
Fg08357-DOWN-F	CTCGTCCGAGGGCAAAGGAATAGAGTAGCCATTTGCGATTCGTTAAGC	PCR primers to amplify downstream fragment of Fg08357
Fg08357-DOWN-R	TTTTTACTCTGCCGATGGTG
Fg08357-ID-F	AACTAATGCCTCAATCGCCA	PCR primers for identification Fg08357 deletion transformants
Fg08357-ID-R	AGGACGTGTCAGAAGGTCCAA
Fg13873-UP-F	AAACGGCGAGTCCAAAGA	PCR primers to amplify upstream fragment of Fg13873
Fg13873-UP-R	CAAAATAGGCATTGATGTGTTGACCTCCGGTCAAGATTTGTTTCGTTGG
Fg13873-DOWN-F	CTCGTCCGAGGGCAAAGGAATAGAGTAGTATCGCATTCGGGACCTTTA	PCR primers to amplify downstream fragment of Fg13873
Fg13873-DOWN-R	GATGGCGTTCATTGAATGTG
Fg13873-ID-F	TGCTCCGAGCCACTATGAGTT	PCR primers for identification Fg13873 deletion transformants
Fg13873-ID-R	AGAGTTTCTTTTTGGAGGGGT
Fg04081-UP-F	ACTTTGCACCAAACGACCTT	PCR primers to amplify upstream fragment of Fg04081
Fg04081-UP--R	CAAAATAGGCATTGATGTGTTGACCTCCTGGCGTTGTTGAGTGTTTTG
Fg04081-DOWN-F	CTCGTCCGAGGGCAAAGGAATAGAGTAGTCTTTACGCATTCACTGCCCT	PCR primers to amplify downstream fragment of Fg04081
Fg04081-DOWN-R	CTCGTCCGAGGGCAAAGGAATAGAGTAGTTGAACCCTAACACCTTCTGC
Fg04081-ID-F	ATTGAACACCCTGGATCCTT	PCR primers for identification Fg04081 deletion transformants
Fg04081-ID-R	TTGGGAATGCATAATGCTGA
Fg04543-UP-F	AACGACGTAGAAGCCATAAGC	PCR primers to amplify upstream fragment of Fg04543
Fg04543-UP--R	CAAAATAGGCATTGATGTGTTGACCTCCTTTGTGTCGCGTGATTAGGT
Fg04543-DOWN-F	CTCGTCCGAGGGCAAAGGAATAGAGTAGTGCGATAGACCATCATCTTCA	PCR primers to amplify downstream fragment of Fg04543
Fg04543-DOWN-R	AATCGGGCGAAAGGCTGTT
Fg04543-ID-F	CGGGGAAAAGATATCAGACCT	PCR primers for identification Fg04543 deletion transformants
Fg04543-ID-R	GCAAACATCGGACAAGAACA
Fg03682-UP-F	TCGCTTCTATGGCTCTGTGA	PCR primers to amplify upstream fragment of Fg03682
Fg03682-UP--R	CAAAATAGGCATTGATGTGTTGACCTCCTTGAACATTGCGCGTTTG
Fg03682-DOWN-F	CTCGTCCGAGGGCAAAGGAATAGAGTAGGCTCTCTAAAAGGGAATTGGA	PCR primers to amplify downstream fragment of Fg03682
Fg03682-DOWN-R	TTCCATGACGGAAAAGTCAG
Fg03682-ID-F	TGGCCGTTATCTAAATCTTGG	PCR primers for identification Fg03682 deletion transformants
Fg03682-ID-R	TTTCTCGCTACACCGTCATT
Fg07592-UP-F	CAGCAGATAGTTCCGAGGAAA	PCR primers to amplify upstream fragment of Fg07592
Fg07592-UP--R	CAAAATAGGCATTGATGTGTTGACCTCCTTGGGTGTTTTCGAAGCGA
Fg07592-DOWN-F	CTCGTCCGAGGGCAAAGGAATAGAGTAGTCCAACAGGCCCAGTCCAT	PCR primers to amplify downstream fragment of Fg07592
Fg07592-DOWN-R	TTTGGCAAACACGAAGATGG
Fg07592-ID-F	TCCTCCCAGTGCTTCTTTGTA	PCR primers for identification Fg07592 deletion transformants
Fg07592-ID-R	GCATGTGTGGAACTTTGCTGA
Fg09067-UP-F	ATCCTGGTCCGACGTGACAAT	PCR primers to amplify upstream fragment of Fg09067
Fg09067-UP--R	CAAAATAGGCATTGATGTGTTGACCTCCCGGCTGTTGCAAATGTCAAT
Fg09067-DOWN-F	CTCGTCCGAGGGCAAAGGAATAGAGTAGAAAGCAATAGGCGGCGACAA	PCR primers to amplify downstream fragment of Fg09067
Fg09067-DOWN-R	TCGGTGTAACGGGTAGGTAAT
Fg09067-ID-F	ACTAAGGAGACCCTTGGCAGA	PCR primers for identification Fg09067 deletion transformants
Fg09067-ID-R	GACTCGTGTTCACACGCGAT
Fg01985-UP-F	AAAGGTTGTCTATGGCGGAGT	PCR primers to amplify upstream fragment of Fg01985
Fg01985-UP--R	CAAAATAGGCATTGATGTGTTGACCTCCAAGAAAAGGGAACGAAGTTGA
Fg01985-DOWN-F	CTCGTCCGAGGGCAAAGGAATAGAGTAGAATAAGTCGGGAAGCATCAGG	PCR primers to amplify downstream fragment of Fg01985
Fg01985-DOWN-R	GAAGAAGAAGGAGGAGGAGGA
Fg01985-ID-F	CTTCGTCTTCCATCAACCTCA	PCR primers for identification Fg01985 deletion transformants
Fg01985-ID-R	CGTGAACACCATGATTTCCA
Fg09944-UP-F	TGACGCAGGGTTGTATTCG	PCR primers to amplify upstream fragment of Fg09944
Fg09944-UP--R	CAAAATAGGCATTGATGTGTTGACCTCCGGATTTAATGGCAGTGCTGGT
Fg09944-DOWN-F	CTCGTCCGAGGGCAAAGGAATAGAGTAGGCAACATTTCGCCTTCATCA	PCR primers to amplify downstream fragment of Fg09944
Fg09944-DOWN-R	AATGGCCCGCGATAATCTT
Fg09944-ID-F	CATCTGAAAAGACCTGCCAA	PCR primers for identification Fg09944 deletion transformants
Fg09944-ID-R	TATGGGGCACGATTATGAGA
Fg06018-UP-F	ATGGCAGCTACTTGACCTTGT	PCR primers to amplify upstream fragment of Fg06018
Fg06018-UP--R	CAAAATAGGCATTGATGTGTTGACCTCCCAACAGCGGAGATATTCGCA
Fg06018-DOWN-F	CTCGTCCGAGGGCAAAGGAATAGAGTAGATACCCATCCTTTGCACATGC	PCR primers to amplify downstream fragment of Fg06018
Fg06018-DOWN-R	ACGGCATACTGACGGACGT
FFg06018-ID-F	CTTCGCTTCGTTGTTTTGAG	PCR primers for identification Fg06018 deletion transformants
Fg06018-ID-R	TTTTGCGTTCATCGGGTCT
Fg02444-UP-F	TCAGTTGATAAAGAGTGCGGG	PCR primers to amplify upstream fragment of Fg02444
Fg02444--UP--R	CAAAATAGGCATTGATGTGTTGACCTCCTGAGGAGAACCATGAGATGGA
Fg02444--DOWN-F	CTCGTCCGAGGGCAAAGGAATAGAGTAGCGCCAAACTTGAAAAGCTTC	PCR primers to amplify downstream fragment of Fg02444
Fg02444--DOWN-R	AGATCGACCTTGGACAGGGA
Fg02444--ID-F	TGACTTCGATTGGAATGGGA	PCR primers for identification Fg02444 deletion transformants
Fg02444--ID-R	CGAATTCCACGCTTGTCTTT
Fg11846-UP-F	GAAGAAAGTCAATCGCGAGA	PCR primers to amplify upstream fragment of Fg11846
Fg11846-UP-R	CAAAATAGGCATTGATGTGTTGACCTCCCGAAACAAATTACGATGGGAG
Fg11846-DOWN-F	CTCGTCCGAGGGCAAAGGAATAGAGTAGTGAGTAACAAATCTGCGCTCA	PCR primers to amplify downstream fragment of Fg11846
Fg11846-DOWN-R	ACGGCAATCGCCTTTAGTTT
Fg11846-ID-F	CTGAAAGCCAGCAGACGAGTA	PCR primers for identification Fg11846 deletion transformants
Fg11846-ID-R	AACATGACCCACCCATTGCTA
Fg00540-UP-F	TTTTGTCCTATCGGAGCAAAG	PCR primers to amplify upstream fragment of Fg00540
Fg00540--UP--R	CAAAATAGGCATTGATGTGTTGACCTCCTCGTATCGACTCGGGTTGATT
Fg00540--DOWN-F	CTCGTCCGAGGGCAAAGGAATAGAGTAGTCTGTGTGTGGGAATTACGAA	PCR primers to amplify downstream fragment of Fg00540
Fg00540--DOWN-R	ACCAACAGCAACGCAACATT
Fg00540--ID-F	ATAGCCCTGCTTTCGGATCTC	PCR primers for identification Fg00540 deletion transformants
Fg00540--ID-R	TACAACATGCCCACCAAGTT
Fg08082-UP-F	GGACAGGAACAAATCTGAAGC	PCR primers to amplify upstream fragment of Fg08082
Fg08082--UP--R	CAAAATAGGCATTGATGTGTTGACCTCCATAACAAGGATATCGGGAGCC
Fg08082--DOWN-F	CTCGTCCGAGGGCAAAGGAATAGAGTAGAGAAGCGATTTGGATGAAGC	PCR primers to amplify downstream fragment of Fg08082
FFg08082-DOWN-R	CGAAGAGGTTGTCAAAGGTGA
Fg08082--ID-F	TCGGAGTCAACCCTCATGAAT	PCR primers for identification Fg08082 deletion transformants
Fg08082--ID-R	CCAGCATGCATGAAGTTGTGT
HPH-F	GGAGGTCAACACATCAATGCCTATT	PCR primers to amplify fragment of HPH
HPH-R	CTACTCTATTCCTTTGCCCT
Primers for bacterial genes knockout
phzAH-UP-F	ggccagtgccaagctACCTTGGCTCGTGTAGCGGCC	PCR primers to amplify upstream fragment of phzA-H
phzAH-UP-R	agagattttgagacaGGTTGAGGAGGGCTGGTTTTT
kan-F	tgtctcaaaatctctgatgttac	PCR primers to kanamycin resistance fragment of phzA-H
kan-R	ttagaaaaactcatcgagcatc
phzAH-down-F	gatgagtttttctaaCATCCTGGCTCACCCGGAGTTC	PCR primers to amplify downstream fragment of phzA-H
phzAH-down-R	atgattacgaattcgTCTCCTCGCCATCCTTGCTCTTG
HCNAC-UP-F	ggccagtgccaagctCGGGTGGGGCAATCGTTGATAT	PCR primers to amplify upstream fragment of HCNAC
HCNAC-UP-R	agagattttgagacaAAAGCGGAAGGCCCTGGAATGCGC
HCNAC-down-F	gatgagtttttctaaGCCTGGTGCAGGGCGCGGTGC	PCR primers to amplify downstream fragment of HCNAC
HCNAC-down-R	atgattacgaattcgTTTTACAACTTCGCGCTCATAT
Achromobactin-UP-F	ggccagtgccaagctGCCGAGCAGATCGCGCCCTTG	PCR primers to amplify upstream fragment of Achromobactin
Achromobactin-UP-R	agagattttgagacaTGCACTACGACAAGCTGGTGCTG
Achromobactin-down-F	gatgagtttttctaaCCGAGCGCATCACAGCTCCAC	PCR primers to amplify downstream fragment of Achromobactin
Achromobactin-down-R	atgattacgaattcgGCGGCAACAACCTGCAACTGACC
Pyoverdine-UP-F	ggccagtgccaagctAACCTCACACATCAATTTCTC	PCR primers to amplify upstream fragment of pyoverdine
Pyoverdine-UP-R	agagattttgagacaGTCGTGCCGACATTGCGCTGGTGA
Pyoverdine-down-F	gatgagtttttctaaCGGTGAACAGATAAGCGGCGC	PCR primers to amplify downstream fragment of pyoverdine
Pyoverdine-down-R	atgattacgaattcgTCCAGAGCCCTGCCTGTCAAC
Plasmid-F	tgggtaacgccagggttttcc	PCR primers to confirm the upstream fragment on the plasmid PEX18-TC
Km-IDR	cttgtattactgtttatgtaa
Km-IDF	gtttcatttgatgctcgatgag	PCR primers to confirm the downstream fragment on the plasmid PEX18-TC
plasmid-R	ttgtgtggaattgtgagcggat
Primers for protein expression in E. coli
22-FgGCN5-His-F	TAAGAAGGAGATATACATATGATGTCAGACGAAAACGGCAAG	PCR primers to amplify the fragment of FgGCN5 for construction of pET22b-FgGCN5
22-FgGCN5-His-R	GTGGTGGTGGTGGTGCTCGAGTTTCTCAGGCTCCAGGTGAGAC
T7-Promoter-F	TAATACGACTCACTATAGG	PCR primers for identification pET22b-FgGCN5 transformants
T7-Terminator-R	TGCTAGTTATTGCTCAGCGG
GEX4T3-FgH3-F	TCCCCGAATTCCCGGGTCGACATGGCTCGCACTAAGCAGACC	PCR primers to amplify the fragment of FgH3 for construction of pGEX4T-3-FgH3
GEX4T3-FgH3-R	GATGCGGCCGCTCGAGTCGACTTAGTTGCGCTCACCACGAA
GEX4T3-ID-F	CTGGTTCCGCGTGGATCCCCG	PCR primers for identification of pGEX4T-3-FgH3 transformants
GEX4T3-ID-R	CAGTCAGTCACGATGCGGCC
